# Supplementary material for: Genome-Wide Identification and Expression Analysis of the Metacaspase Gene Family in Gossypium Species
Source: Genes (Basel). 2019 Jul 12;10(7):527. doi: 10.3390/genes10070527 (PMC6679041; doi:10.3390/genes10070527)
Supplement: Supplementary file 1 [file genes-10-00527-s001.zip]

Archive with 9 entries (8 files):
- supplementary files/
- supplementary files/Figure S1.tif
- supplementary files/Figure S2.tif
- supplementary files/Supplementay file 1.txt
- supplementary files/Supplementay file 2.nwk
- supplementary files/Supplementay file 3.nwk
- supplementary files/Table S1.xls
- supplementary files/Table S2.xls
- supplementary files/Table S3.xls
