# Supplementary material for: Genome-Wide Identification and Expression Analysis of the Metacaspase Gene Family in Gossypium Species
Source: Genes (Basel). 2019 Jul 12;10(7):527. doi: 10.3390/genes10070527 (PMC6679041; doi:10.3390/genes10070527)
Supplement: Supplementary file 1 [file genes-10-00527-s001.zip › supplementary files/Supplementay file 1.txt]

>Gh_A13G1064
MYKCLTERYGFSEEDITVLIDTDNSYDQPTGKNIRRALNDLVRSAEPGDFLFVHYSGHGTRLPAETGDDDDTGYDECIVPCDMNLITDDDFRELVDKVPKGSRISIVSDSCHSGGLIDEAKEQIGDSSKPQDSESESGSGGFRSFLHHTVQDAFESRGIHVPSRLRHRDHHHDKEEVDDRGVNEDYDDSGYVKSRSLPLSTLIEMLKQKTGKDDIDVGKLRPTLFDMFGEDASPKVKKFMNIIMTKLQGSGDDGEGGGFMGKVGNLALQFLKQKLDDDEGYGKPALETEVSSKQEAYAGAGKHSLPDSGILISGCQTDQTSADASPSGNASKAYGALSNAIQTIIADSDGSITNKELVLKARQMLKKQGFTQQPGLYCCDHHVRAPFVCEY
>Gh_D06G2392
MSKGTKRAVLVGCNYPKTQFSLHGCINDVKAIRGVILDIGFKESDVNVLTDAPGSPVLPTGVNIKDALNRMVNKAKAGDILFFYFSGHGTRVPIFQPGQPFKQDEAIVACDLNLVTDVDFRRLVNRLPEGASFTILSDSCHSGGLIEKEKEQFGAQHMTTTVNTDKPKPSKAKGKSLTFDIIHSAIDTAAGILHDAANVGQKIFGIFGKDVSLKFHPHYVDGLMVLDPLEEDEGILLSGCEANETSYDLVLENKAFGAFTDAVVNVINQHWGAGISNRNLVVEAAKILKNNGFEQNPCLYCSDENTNTLFLGGFA
>Gh_D06G2394
MPTECKKRAVLVGCNYPNTFKELSGCVNDAKAMRDMILSRFGFDSENVELLTDEPESKYKPTRANIMAALKKMVDAAKEGDVLLFHFSGHGIVDRIDPHQPSNKGEAIVPCDFNPIFDVDLGQLIKQLPSGSSFTMVSDSCHSGGLIDKSKEQIGPHSTLRGIALPVDYKTRGISLGTLYQCLQTVANVIIATQGLFPTRALGNAINTGTDNMEGIGSILTTIFGNNVSLKFLPHDERDIVNLRSLTEDEGILLSGCQANEESSDMGASDKTGGMGFGAFTYTVLKVIRESNGALSNRQLVVKVRNEIIKLGCGQQHPCLYCTDENADAAFLGNQPNTTTGA
>Gh_A01G2009
MVIKIVCLRCRQKLTAPAYAEKITCGKCGEVNPIIKKPSPATSLEQGKISKPMEKLKKLLLGNTQRLSDSSGSSSSPPSKLCALDESGNQPPAKKRAVLCGVSYKKWKYKLKGTINDVMNMKTLLTQTYGFLERNILVLTEEESDTRLIPTKANIETCLKWLVNGCQKGDSLVFYYSGHGLRQPDFNQDERDGFDETICPVDFLREGMIVDNDIYATIVKPLSEGVTLHAIVDACHSGTILDLEHVYERDKRMWVDNSPPSGVRKKTSGGIAYSISTCEDNQIAADTSS
>Gh_A01G2010
MARRERCSGCGINMLVSPEARVVRCSECHTLTNLVPMNARPGRTRYNGPPRMHENPYGNGPSPQHPQYPQPRPSLSPVPIYGRKRALLCGVNYHGKSYKLKGSINDVKSMKYLLVETLGFPNDSILMLTENEREPSKIPTKQNIRKALKWLVYGCQPGDSLVFHFSGHGTRQKDYNHDEVDGFDEALCPLDHETEGNIIDDEINDTIVKPLTRGTTLHAIIDACYSGTVLDLPFVCRMNKEGRYMWEDQRNPLFYKRTSGGLAFCFSACDDHQTSADTTAFTGTNVRTGAMTYSFVQAIQNERRLTYGHLLNAMRYTIGDVSKAHGASQEPQLTSSDKFDIYSKPIVL
>Gh_A12G2661
MQVNCSNCHAPLQLPPAANSICCVLCQAITLIADPRSLPLPLPSSSHQQQPLPSPYNHAPPGPPPQAHGRKRAVICGLSYKNTQYELNGCINDAKCMKFLLVNRFMFPESSIIMLTEEETDPYKRPTKRNIRMALRWLVQGCQPGDSLVFHYSGHGSQQKDDNGDEVDGYDETLCPLDFESQGMIVDDEINATIVRPLPWGVKLHAIIDACHSGTVLDLPYLCKMDRKGRYVWEDHRPRTGMWKGTTGGEVISFSGCADDQTSADTSALSKITSTGAMTYSFIQAIEYGRATTYGNMLNAMRSNIRHVDEGGFVTSLLTMLLTGGSLGGRSRQVSSNMLNAYILFTLYMLVSQGKISIRSLMLY
>Gh_D08G1551
MYPPPGPGGMYYNYPPPMLVNCSGCHTPLQLPQGARSIRCAICKAVTNIADPRSLPPASQSPAPSTHALPSPSPYNHAPPGAPPHAHGRKRAVVCGISYRYSRHELKGCINDAKCMRYLLVNKFKFPEDSILMLTEEETDPYRLPTKHNIRMALFWLVQGCQPGDSLLFHYSGHGSRQRNYTGDEVDGYDETLCPLDFETQGMIVDDEINATIVRPLPHGVRLHAIIDACHSGTVLDLPFLCRMNRAGQYVWEDHRPASGLWKGTSGGEVISFSGCDDDQTSADTSALSRITSTGAMTFCLIQAIERGHAATYGSILTAMRNAIRSVGSGGGGGDFGGGAVTSLISMLLTGGSTVGLGGLRQEPQLTACKPFDVYMKPFSL
>Gh_A06G1534
MAKVNKRLAVLVGCNYPNTQYELHGCINDVVAMKDVLVKRFEFDPTNIELLTDASAATGEGSSSVVLPTGENIKAALSKMVRQAEAGDVLYFHYSGHGTRIPKPAHLFGHDEAIVPCDFNLITDVDFRQLVNQLPKGASFTILSDSCHSGGLIDKEKEQIGPSTYRAASSLSYKAKNIPFESILEHLTTLTGINTSDIGTHLLESFGANASLKFLTPQLESELFDFLKADEGILLSGCQADETSADMNPMESGGKAYGAFSNAVQMVLKENSGRLSNKEVVMMARKVLEAQGIDQHPCLYCSDENADATFLCQPEAEPY
>Gh_A06G1526
MATECKKRAVLVGCNYPNTINELSGCVNDAKAMREMIVSRFGFDSKNVELLTDEPGSTYKPTRANITAALKTMVVAAKEGDALLFHFSGHGVVDLIDPHQPSKKGEAIVPCDLNLIFDVDLGQLIQQLPSGSSFTIVSDSCHSGGLIDKSKEQIGPHSTLRGIAPPVDYKTRGISIETLYQCLLTAANVMSGTQSFLDITAVDNAINTGTDNMTGVGSLLTTIFGNNVSLKFLPHYERDILNLRSLTEDEGILLSGCQANELSFDLRASDKTEGKAFGAFTYSILKVIKESNDALTNRQLVVKARNEIIKLGIGQQHSCLYCSDENADAAFLGHQPNTTTGA
>Gh_A06G1524
MGKGKKRAVLVGCNYPKTQFGLHGCINDVNTIKAAILKFGFHESDINVLTDAPGSSVLPTGANIRDALNRMARNSKAGDVLFFYFSGHGTRIPIFQPGQPFKQDEAIVACDLNLITDVDFRRFVNRLPEGASFTILSDSCHSGGLIEKEKEQFGGEHMTTPVNPNKPKPSKVKAKGVPFDDIHGAINIAASILHGAVDLGQKIYGIFGKDVSLKFHPHYVDGLMVLDPPEEDDGILLSVCEANETSYDLVLGNKAFGAFTDAMFNVLNQHMGAGISNRQLVADAAIILKENGFKQNPCLYCSDENTSTPFLGGFA
>Gh_A06G1522
MAGLAKMVKAAKEGDVLLFHFSGHGVEADMKTGRKDDAIVPCDLNLIYDVVNNIGHLLTGIFRDNVSLKFGPSQEPRSLTEDEGILLSGCQADELSLDLEPSDKTQGKAYGAFTYSLQKIINETNGTLTKKQLVMNVRDETTSLGFHEQDPCLYCSDKNAGTAFLATIPTPLALPMIKELVHNKKAVLVGCNYPKTPYNLKGCINDVENIRRLIMKRFNFDRRFIKVLTDNYIPGSWAMPTGITIKAALYEMVRTARPGDVLFFYFSGHGTAVPILKPGQPLRLDEAILPCDFNLITDVDFRDLVNQLPEKVNFRILSDSCHSCGLIDKEKEQIGPNTLRKGEKSPECITRAAKQKGLLDLQPHEDKGILVSGCEAYETSFDVVLDGNFYGAFNDAVVKLFMGGDAKISNKDLVTKARDEAKWI
>Gh_D06G1894
MATECKKRAVLVGCNYPNTINKLSGCVNDAKAMREMIVSRFGFDSENVELLTDEPESTCKPTRANIMAALKKMVVAAKEGDVLLFHFSGHGLVHRIDPHQPPNEGEAIVPCDLNPIFDVDLGQLIQLLPSGSSFTIVSDSCHSGGLIDKSKEQIGPHSTLRGIAPPVDYKTRGISLATLFQCLQTAANVIIATQDLFPTRALGNAINTGTDNMTGIGSLLTTIFGNNVSLKFLPHYERDILNLRSLTEDEGILLSGCQANELSIDMPASEKTGGKAFGAFTYSVLKVIKESELGALTNRQLVVKARNEIIKLGIGQQHPCLYCSDENADAAFLGHQPNTTTGA
>Gh_D06G1895
MAALKKMVVAAKEGDVLLFHFSGHGLVHRIDPHQPPNEGEAIVPCDLNPIFDVDLGQLIQLLPSGSSFTIVSDSCHSGGLIDKSKEQIGPHSTLRGIAPPVDYKTRGISLATLFQCLQTAANVIIATQDLFPTRALGNAINTGTDNMTGIGSLLTTIFGNNVSLKFLPHYERDILNLRSLTEDEGILLSGCQANELSIDMPASEKTGGKAFGAFTYSVLKVIKESELGALTNRQLVVKARNEIIKLGIGQQHPCLYCSDENADAAFLGHQPNTTTGYERAVLVGCNYPETQFGLHGRINDVKTIGDGILNFGFKESDINVLTGAPGSSVLPTGANIRDALNRMACNAKAGDVLFFYFSGHGTRIPIFQPGQPFKQDEAIVACDLNLVTDMDFSRLVNRLPEGASFTILSDSCHSGGLIEKEKEQFGVEHMTTPVNPNMPKPSKVKVKSLPFDIIHGAIDTAAGLLHDAVNIGQKIFGIFGKDVSLKFHPHCYGLMVLDPLKEDDGILLRGCEAYETSYDYLGMRWLTYSWFLIFTTSNQN
>Gh_D06G1904
MAKVNKRLAVLVGCNYPNTQFELHGCINDVVAMKDLLVKRFGFDPTNIELLTDASAVTGEGSSSVVLPTGENIKAALSKMVSQAEAGDVLYFHYSGHRTRIPKPAHIFGHDEAIVPCDFNLITDVDFRQLVNQLPKGASFTILSDSCHSGGLIDKEKEQIGPSTYRAASSLSYKAKNIPFESILEHLTTLTGINTSDIGTHLLESFGANASLKFLTPQLESELFDFLKADEGILLSGCQADETSADMNPMESGGKAYGAFSNAVQMVLKENSGRLSNKEVVMMARKVLEAQGFDQHPCLYCSDENADATFLCQPEAKPY
>Gh_D06G1891
MVKEAKEGDVLLFLLSGHRVEADMKPGQKDDAIVPCDLNLIYDVDIRHLIQQLPKETSFTIVSDSCHSGGLIDKEKEQIGPHKGIAPSVDAQKRGISLESIHQGLQTAANVINAASDVLGTTVAFGTTGLDIVSNIGHLLTGIFRDNVSLKFRPSQEPRSLTEDEGILLSGCQADELSLDLEPSDKTQGKAYGAFTYSLQKIINETHGALTNKQLVMNVRDEITSLGFHEQHPCLYCSDKNAGTAFLATIPTPLAFPMINELVPQKKAVLVGCNYPKTPYNLKGCINDVENIRRLIMKRFNFDRHFIKVLTDNYIPGSCAMPTGIKIKAALYEMVKTARPGDVLFFYFSGHGTAVPVLKPGQPLRLDEAIVPCDFNLITDVDFRDLVNQLPERVNFTILSDSCHSGGLIDKEKEQIGPNTLRKGKKSPECITRGKSIGFPVIHDIIDLVSDAAHQATNIAEQFFGFFGRDIVSLKFNHEAAKQKGLLGLQPHEDKGILVSGCEAYETSFDVVLDGNSYGAFTDAVVKVSMGGYGKISNKDLVTKARDILKQNGFDQTPCLYCSNADLDADFLGEVA
>Gh_D06G1893
MSKGTKRAVLVGCNYPKTQFSVHGCVNDVKAIRGVILDIGFKESDVNVLTDAPGSPVLPTGANIKDALNRMVNKAKAGDILFFYFSRHGTRIPIFQPGQPFKQDEAIVACDLNLVTDVDFSRLVNRLPEGASFTILSDSCHSGGLIEKEKEQFGPEHMMTPVKPNKPKPSKAKAKAKSLTFDIIHSAIDTLAGILHDAANVGQKIFGIFGKDVSLKFHPHYVDGLMVLDPPEEDEGILLSGCEANEGIFTKIL
>Gh_A03G1530
MARRERCNGCKLYLMVPPEAQSIRCAVCHTITNTNNAAIARWGHVHDSLIGPRRTSPHGSGTHAFPYVYGPHQRPPQPRPPLSPVSVHGRKRALLCGLNYYGKPYGLKGSINDVKCMRYLLVEKLGFPIDSILMLTEDEKDPYKIPTKQNIRKGLKWLVYGCQPGDSLVFHFSGHGDRQIDYDNDEVDGFDEALCPLDHDTEGKIIDDEINATIVRPLPRGAMLHAIIDCCHSGTILDLPFVCRMNKEGFYIWEDQRKPSFYKGTSGGLAYCFSACDDNQVSADTTAFTKTSTRTGAMTFSFIQAVENEPGLTYGRLLNAMRNAIRDAKAGLRLSGPIATLVNKVFFGSTSQEPQLSSSYTFDIYSKRFVL
>Gh_A03G1534
MDMRRNTSCSRCRQSFMAKSMTKGADVECPSCKPNYLPILADEQYSSSQQQHYGLRSRMRCFYSQIRGKVHQSTVTPSLNPDPPAFNLMKRSSKRAVLCGITYNNRKQYRLKGTTNDVRNMRDLLINNFGYPGHFIRVLTEEEADPRFIPTRKNIEDSLNWLVSDSRRGDSLVFFYSGHGLRQPDFNNDEDDGFDQAICPVDSQEAGMIVDNDLNTLIVRPLTPGVTLHAIVDACHSGTILDLPKVYMSEEKNWVNNSPPSGAEKRTSGGLAISISACLDHQAAADSSAFTPGEMNGALTYILAEILKKLPGPTYGDLFDLINETLNNVNQSSCLANTRFLRRLFNSNFSQTPLLSSSAAFDVYKKHLFL
>Gh_A13G0597
MEIKIICHRCKQKFSASTTTEIIICPQCRTVIPNRTPRKQSPPSGGHYGSSIPSLIDNLLKKLCLALKPATAPGLSSFVYPKSCGLDNVGTLGNKRAVLCGVSYKKWKYKLKGTINDVFNMRALLIQYYEYRDENMLILTEEQPDARLIPTKANIESSLKWLVKDCRSGDSLVFYYSGHGLRQPDFEDDEIDGFDETICPVDFLKEGMIVDNDIYKTIVQPLTEGVWLHAIVDACHSGTILDLEHYYDNNEQQWKDNKPPSGARKQTSGGKAYCISACEDDQVAADTTAFSSKTMNGALTYILIEVVKADPDVTYGNLLKRIEERIEKANERGCVGGSRILSRIFGPNITQKPLLSASEQFNVYETQFKL
>Gh_A08G1262
MYPPPGPGGMYYNYPPPMLVNCSGCHTPLQLPQGARSIRCAICKAVTNIADPRSLPPASQPPAPSTHAPPSPSPYNHAPPGTPPHAHGRKRAVVCGISYRYSRHELKGCINDAKCMRYLLVNKFKFPEDSILMLTEEETDPYRLPTKHNIRMALFWLVQGCQPGDSLLFHYSGHGSRQRNYTGDEVDGYDETLCPLDFETQGMIVDDEINATIVRPLPHGVRLHAIIDACHSGTVLDLPFLCRMNRAGQYVWEDHRPASGLWKGTSGGEVISFSGCDDDQTSADTSALSRITSTGAMTFCFIQAIERGHAATYGSILTAMRNAIRSVGSGGGGGDFVGGAVTSLISMLLTGGSTVGLGGLRQMHVEATHVLPTNRVTLFGTELL
>Gh_D12G1934
MLMQVNCSNCHAPLHLPPAANSICCVLCQAITLIADPRSLPLPLPSSSHQQQPLPSPYNHAPPGPPPQAHGRKRAVICGVSYKNTQYELNGCINDANCMKFLLVNRFMFPESSIIMLTEEETDPYKRPTKRNIRMALRWLVQGCQPGDSLVFHYSGHGSQQKDDNGDEVDGYDETLCPLDFESQGTIIDDEINATIVRPLPCGVKLHAIIDACHSGTVLDLPYLCKMDRKGRYVWEDHRPRSGMWKGTNGGEVISFSGCADDQTSADTSALSKITSTGAMTYSFIQAIEYGHATTYGNMLNAMRSNIRHVDEGGFVTSLLTMLLTGGSLGGRSRQVSSNMLNAYILFTLYMLVSQGKISIRSLMLY
>Gh_D13G1330
MGKKAVLIGINYPGTKAELKGCINDVKRMYKCLIERYGFSEEDITVLIDTDNSYDQPTGKNIRRALNDLVRSAEPGDFLFVHYSGHGTRLPAETGDDDDTGYDECIVPCDMNLITDDDFRELVDKVPKGSRITIVSDSCHSGGLIDEAKEQIGDSSKPQGSEPESESGSSGFRSFLHHTVLDAFESRGIHVPSRLRHRDHHHDKEEVDDRGVNEDYDDSGYVKSRSLPLSTLIEMLKQKTGKDDIDVGKLRPTLFDMFGEDASPKVKKFMNIIMTKLQGSGDDGEGGGFMGKVGNLALQFLKQKLDDDEGYGKPALETEVSSKQEAYAGAGKHSLPDSGILISGCQTDQTSADASPSGNASKAYGALSNAIQTIIADSDGSITNKELVLKARQMLKKQGFTQQPGLYCCDHHVRAPFVCEY
>Gh_D13G0529
MEIKIICHRCKQKFSASTTTEIIICPQCRTVIPNRTPRKQSPPSGGDYGSSIPSLIGNLLKKLCHALKPATAPGLSSFVYPKSCGLDNVGALGNKRAVLCGVSYKKWKYKLKGTINDVFNMRDLLIRYYEYRDENMLILTEEQPDARLIPTKANIESSLKWLVKDCRSGDSLVFYYSGHGLRQPDFEGDEIDGFDETICPVDFLKEGMIVDNDIYATIVQPLTEGVRLHAIVDACHSGTILDLEHYYDNNEQQWKDNKPPSGARKQTSGGKAYCISACEDDQVAADTTAFSSKTMNGALTYILIEVVKANPDVTYGILLKNILERIDKANERGCVGGSGILSRIFGPNITQKPLLSASEQFNIYETQFKL
>Gh_D01G0109
MARRERCSGCGINMLVSPEARVVRCSECHTLTNLVPINARPGRTRYNGLPRMHENPYGNGPSPQHPQYPQPRPSLSPVPIYGRKRALLCGVNYHGKSYKLKGSINDVKGMKYLLVETLGFPNDSILMLTENEREPSKIPTKQNIRKALKWLVYGCQPGDSLVFHFSGHGTRQKDYNHDEVDGFDEALCPLDHETEGNIIDDEINDTIVKPLTRGTTLHAIIDACYSGTVLDLPFVCRMNKEGRYAWEDQRNPLFYKRTSGGLAFCFSACDDHQTSADTTAFTGTNVRTGAMTYSFVQAIQNERRLTYGHLLNAMRYTIGDVSKAHGASQEPQLTSSDKFDIYSKPVVL
>Gh_D01G0108
MVIKIVCLRCRQKLTAPAYAEKITCPQCGELNPIIKKPSPATSREQGKIVPPLIGKSMEKLRKLLLGNTQRLSGSSGSSSSPPSKLCALDHSVNQLPAKKRAVLCGVSYKKWKYKLKGTINDVMNMKTLLTQTYGFLERNILVLTEEESDTRLIPTKANIENCLKWLVNGCQKGDSLVFYYSGHGLRQPDFNDDELDGFDETICPVDFLREGMIVDNDIYATIVKPLSEGVTLHAIVDACHSGTILDLEHVYERDKGKWIDNRPPSGVRKKTSGGIAYSISACEDNQVAADTSALNSNTMNGAMTYILIDVVRGNPDITYGDLLDQIETRIEDANQQGCFGGSRILSKLFGPNLSQKPLLSASEEFPVYERKFKL
>Gh_Sca004964G01
MATECKKRAVLVGCNYPNTINELSGCVNDVKAMREMIVSRFGFDSENVELLTDEPESTYKPTRANIMAELKKMVVAAKEGDVLLFHFSGHGLVHCIDPYQPSNGGEAIVPCDLNPIFDVDLGQLIQQLPSGSSFTMVSDSCHSGGLIDKSKEQIGPHSTLRGIAPPVDYKTRGISIETLYQCLQTAANVVSATQSFLDTTAVANAINTGTDNMTGIGSLLTTLFGNNVSLKFLPHYERDILNLRSLTEDEGILLSGCQANEFSFDMRASDKTGGKAFGAFTYTVLKVIKESNGALTNRQLVVKARNEIINLGFGQQHPCLYCSDENADAAFLGHQPNTTTGA
>AT1G02170.1 | Symbols: LOL3, ATMCPB1, MCP1B, ATMC1, MC1 | metacaspase 1 | chr1:411883-413426 FORWARD LENGTH=367
MYPPPPSSIYAPPMLVNCSGCRTPLQLPSGARSIRCALCQAVTHIADPRTAPPPQPSSAPSPPPQIHAPPGQLPHPHGRK
RAVICGISYRFSRHELKGCINDAKCMRHLLINKFKFSPDSILMLTEEETDPYRIPTKQNMRMALYWLVQGCTAGDSLVFH
YSGHGSRQRNYNGDEVDGYDETLCPLDFETQGMIVDDEINATIVRPLPHGVKLHSIIDACHSGTVLDLPFLCRMNRAGQY
VWEDHRPRSGLWKGTAGGEAISISGCDDDQTSADTSALSKITSTGAMTFCFIQAIERSAQGTTYGSLLNSMRTTIRNTGN
DGGGSGGVVTTVLSMLLTGGSAIGGLRQEPQLTACQTFDVYAKPFTL
>AT1G16420.1 | Symbols: ATMC8, MC8 | metacaspase 8 | chr1:5612304-5613829 REVERSE LENGTH=381
MAKKALLIGINYPGTAVELRGCVNDVHRMQKCLIELYGFANKDIVIMIDTDKSCIQPTGKNICDELDNLIASGQSGDFLV
FHYSGHGTRIPPGIEDSEDPTGFDECITPCDMNLIKDQQFREMVSRVKEGCQLTIISDSCHSGGLIQEVKEQIGESHMKP
VDKVKEQIEESHMKQPKLGIASYFLNIVMNLLATCGVSKSQRDRGGGEESFRGEIELEKDETLDIKTRYLPFESYLSLLK
EQTGQTNIEPVRIRQTLLKLFGEDPSPNRQRGLSDLGNCEVDAGDSGASRLNAVTDNGILLSGCQTDQRSEDVYVTRTGK
AYGAFSDAIQMILSAPRKDKKKITNKELVSEARVFLKKRGYSQRPGLYCHDRFVDKPFICY
>AT1G79330.1 | Symbols: AMC6, ATMCP2B, ATMC5, MC5 | metacaspase 5 | chr1:29838722-29840137 FORWARD LENGTH=410
MAKKAVLIGINYPGTKAELRGCVNDVRRVHKSLVDRFGFSERNITELIDTDESSTKPTGKNIRRALLNLVESAKPGDVLV
VHYSGHGTRLPAETGEDDDTGYDECIVPCDMNLITDDEFRDLVEKVPKEAHITIISDSCHSGGLIDEAKEQIGESTKKKP
KKESGGSSGLGIKGFVREAVEEALESKGIAIPHHKDEKDENKTKELKLEDGAKVHVVNKSLPLQTLIDILKQNTGNNDIE
VGKIRPTLFNVFGEDASPKVKKFMKVILTKLQEGKTEGGILGMIGKLAQEFLKHKLNDDEEYVKPAMKTHVGNKQEVYAG
ASNGSLADNGILISGCQTDQTSADASPQGHPEMAYGAFTNAVQIILEETKGMITYKELVLKARKLLKKQGFSQRPGLYCS
DSFVNAPFIC
>AT1G79340.1 | Symbols: AtMC4, MC4 | metacaspase 4 | chr1:29842849-29844368 FORWARD LENGTH=418
MTKKAVLIGINYPGTKAELRGCVNDVRRMYKCLVERYGFSEENITVLIDTDESSTQPTGKNIRRALADLVESADSGDVLV
VHYSGHGTRLPAETGEDDDTGFDECIVPCDMNLITDDDFRDLVDKVPPGCRMTIISDSCHSGGLIDEAKEQIGESTKKEA
EDEDESEESSSRFGFRKFLRSKVEGAIESRGFHIGGNKKDEDEAEEIETKEIELEDGETIHAKDKSLPLQTLIDILKQQT
GNDNIEVGKIRPSLFDAFGDDSSPKVKKFMKVILGKLQAGNGEEGGLMGMLGKLASGFLEGKLNDEDYVKPAMQTHVGSK
EEVYAGGSRGSVPLPDSGILISGCQTDQTSADATPAGKPTEAYGAMSNSIQTILEETDGEISNREMVTRARKALKKQGFT
QQPGLYCHDGYANAPFIC
>AT1G79310.1 | Symbols: AtMC7, MC7 | metacaspase 7 | chr1:29833986-29835412 FORWARD LENGTH=403
MAKRALLIGINYPGTTEELQGCVNDVHRMHKCLVDRFGFAEEDITVLIDTDESYTQPTGKNIRQALSELIKPAKSGDVLF
VHYSGHGTRVPPETGEEDDTGFDECIVPSDLNPIPDDDFRDLVEQVPEGCQITIVSDSCHSGGLIDEAKEQIGESTTTKP
NRESKVSSFEFEFKNCLHSIFVKLLAFCGIGSSHVETREIVEVGEGDEVVRSRYLPLERFIELLKQQTGQDNIEIGKIRP
TLFDVFGEDSSPKIKKFMKVILTKLRKTNDQSTLLGKIEESARGYIEETLNDEHYMKPAMQAQVKSDREIYGGRSSNGLF
PDRGILLSGCQTDETSADVKKKGEAFGAFSNAIQMVLSETDHKDKITNKEMVLRAREILKKQMFIQRPGLYCNDRFVNAP
FIC
>AT1G79320.1 | Symbols: AtMC6, MC6 | metacaspase 6 | chr1:29836686-29837908 FORWARD LENGTH=368
MAKKALLIGINYVGTKAELRGCVNDVRRMRISLVERYGFSEENIKMLIDTDSSSIKPTGKNIRQALLDLVEPAKSGDVLF
VHYSGHGTRLPAETGEDDDTGYDECIVPSDMNLITDDDFRDLVDMVPKDCPITIISDSCHSGGLIDEAKEQIGESTKKKK
DSGDSSTINKETEAEIIEVGNRSLPLETLIDMLKQETGNDDIEVGKIRTTLFDMFGDDSSPKVKKFMNVILSNLQETTTT
IQTVSDEVLGSVENLAQEFLEQKLSDDVKPAIQDVYAGAINGALPDNGILISGCQTDQTSSDASPPGHPELAYGALTNAI
QIIIGETKGKISNKDLVLKARKLLRKQGFDQRPGLYCNDAYVNARFIC
>AT4G25110.1 | Symbols: AtMC2, MC2 | metacaspase 2 | chr4:12887738-12889953 REVERSE LENGTH=418
MLLLVDCSSCRTPLHLPPGATRIRCAICHAFTLIAPEPRLQSHASASPFPFPNSSPAPSTFIYPPPTPSPYTHAPHAPSP
FNHAPPDSYPFTHAPPASSPFNHAPPGPPPPVHGQKRAVIVGVSYKNTKDELKGCINDANCMKFMLMKRFQFPESCILML
TEEEADPMRWPTKNNITMAMHWLVLSCKPGDSLVFHFSGHGNNQMDDNGDEVDGFDETLLPVDHRTSGVIVDDEINATIV
RPLPYGVKLHAIVDACHSGTVMDLPYLCRMDRLGNYEWEDHRPKTGMWKGTSGGEVFSFTGCDDDQTSADTPQLSGSAWT
GAMTYAFIQAIERGHGMTYGSLLNAMRSTVHEIFDKNKGRELVEVGGADFLSTLLGLLILGASPPDEEEEVNQAPQKTQE
PQLSANEAFAVYEKPFSL
>AT5G04200.1 | Symbols: AtMC9, MC9 | metacaspase 9 | chr5:1153893-1154870 FORWARD LENGTH=325
MDQQGMVKKRLAVLVGCNYPNTRNELHGCINDVLAMKETILSRFGFKQDDIEVLTDEPESKVKPTGANIKAALRRMVDKA
QAGSGDILFFHYSGHGTRIPSVKSAHPFKQDEAIVPCDFNLITDVDFRELVNQLPKGTSFTMISDSCHSGGLIDKEKEQI
GPSSVSSNISPAIETTNKTITSRALPFKAVLDHLSSLTGITTSDIGTHLLELFGRDAGLKFRLPAMDLMDLLETMTAREK
HVDSGILMSGCQADETSADVGVGNGKAYGAFSNAIQRVLNENEGAMKNKQLVMMARDVLERLGFHQHPCLYCSDQNADAT
FLSQP
>AT5G64240.1 | Symbols: AtMC3, MC3 | metacaspase 3 | chr5:25695836-25696923 FORWARD LENGTH=305
MASRREVRCRCGRRMWVQPDARTVQCSTCHTVTQLYSLVDIARGANRIIHGFQQLLRQHQPQHHEQQQQQMMAQPPPRLL
EPLPSPFGKKRAVLCGVNYKGKSYSLKGCISDAKSMRSLLVQQMGFPIDSILMLTEDEASPQRIPTKRNIRKAMRWLVEG
NRARDSLVFHFSGHGSQQNDYNGDEIDGQDEALCPLDHETEGKIIDDEINRILVRPLVHGAKLHAVIDACNSGTVLDLPF
ICRMERNGSYEWEDHRSVRAYKGTDGGAAFCFSACDDDESSGYTPVCFHYIIHHHATKHTYLSVC
>Thecc1EG005785t1 pacid=27431749 transcript=Thecc1EG005785t1 locus=Thecc1EG005785 ID=Thecc1EG005785t1.CGDv1.1 annot-version=v1.1
MYPQGMQYHYPPPMLINCSNCRTPLQLPQGARSIRCAICQAVTNIADPRSVPPPPSQSPAPSTHGPPPPSSPSPYNHAPP
GPPAHAYGRKRAVICGISYRYSRHELKGCINDAKCMRYLLINKFKFPEDSILMLTEEETDPNRLPTKQNLRMAFYWLVQG
CQPGDSLLFHYSGHGSRQRNYNGDEVDGYDETLCPLDFETQGMIVDDEINATIVRPLPHGVKLHAMIDACHSGTVLDLPF
LCRMNRSGQYIWEDHRPASGLWKGTSGGEVISFSGCDDHQTSADTSALSKITSTGAMTFCFIQAIERGHGATYGSILTAM
RNAIRSVGGGDVGGGAVTSLITMLLTGGSVGIGGGLRQEPQLTACEPFDVYAKPFSF*
>Thecc1EG044720t1 pacid=27441334 transcript=Thecc1EG044720t1 locus=Thecc1EG044720 ID=Thecc1EG044720t1.CGDv1.1 annot-version=v1.1
MDKGKKRLAVLVGCNYANTQHELHGCINDVVAMREVLVERFGFDPSHIELLTDAPGSLVMPTGANIKASLNEMMNKAEAG
DVLFFHYSGHGTRIPSWKPGHHFRQDEAIVPCDFNLITDVDFRQLVNRLPRGATFTILSDSCHSGGLIDKEKEQIGPSIV
KNTTSVSYTVKTIPFQSVLRHLSSLTSINTSDIGTHLLEFFGADASLKFRLPKLESDLLESLKTDEGILLSGCQADETSA
DMNAIEGGGKAYGVFSNAVHMALNENSGALSNRKVVMMARRVLEAQGFAQHPCLYCSDGNADATFLLQPEAN*
>Thecc1EG044718t1 pacid=27443194 transcript=Thecc1EG044718t1 locus=Thecc1EG044718 ID=Thecc1EG044718t1.CGDv1.1 annot-version=v1.1
MDKGKKRLAVLVGCNYPNTKHELHGCINDVVAMREVLVERFGFDPSHVKLLTDAPGSLVMPTGANMKAALNEMVNKAEAG
DVLFFHYSGHGTRIPSLKPDNHFRQDEAIVPCDFNLITDVDFRQLVNRLPKGATFTILSDSCHSGGLIDKEKEQIGPSTI
KNTTSVSYRVKTIPFQSVLQHLSSLTSINTSDIGTHLLEFFGADASLKFRLPQLESDLLESLKTDEGILLSGCQADETSA
DMNAIEGGGKAYGAFSNAVHMVLKENPGALSNRKVVLMARKVLEAQGFEQHPCLYCSDGNSDATFLLQPKAK*
>Thecc1EG033584t1 pacid=27445739 transcript=Thecc1EG033584t1 locus=Thecc1EG033584 ID=Thecc1EG033584t1.CGDv1.1 annot-version=v1.1
MAKKAVLIGCNYPGTKAELKGCINDVRRMYKCLTERYGFSEEDINVLIDTDESFTQPTGKNIRRALSDLVRSAEPGDFLF
VHYSGHGTRLPAETGEDDDTGYDECIVPCDMNLITDDDFREFVDQVPEGCRITIVSDSCHSGGLIDEAKEQIGESTKRQE
SSSGFGFKSFLHQTVQDAFESRGIHVPSGLRHHYQRRDEEEVDDRGVGEDYDERGYVKSRSLPLSTLIEMLKQKTGKDDI
DVGKLRPTLFDVFGEDASPKVKKFMKIIMNKLQQGNGEGGGGFLGMVGNLAQEFLKQKLDDDEGYGQPALETQVGSKQEV
YAGATKRTLPDSGILISGCQTNQTSADASPSGNSSEAYGALSNAIQTIIAESDGTVSNQELVLKAREMLKRQGFTQRPGL
YCSDHHVDAPFVC*
>Thecc1EG014802t1 pacid=27447841 transcript=Thecc1EG014802t1 locus=Thecc1EG014802 ID=Thecc1EG014802t1.CGDv1.1 annot-version=v1.1
MLTIVNCSRCHAPTLQLRTPGAKSIRCTTCKAVTLVKQLLSPSPYNHAPPGPLPQVHSSKRAVLCGVSYKNSRYELDGCV
HDAELMKALLISQFKFPESSIVLLTEEESDPNRRPTKYNMRMALYWLVLGCQSGDSLVFYYSGHGSQQKNYDGDEKDGYD
ETICPSDFETEGPIVDDEINWTIVRPLPRGVKLHAVIDACHSGTALDLPFLCRMDDRQGGYVWEDHRPRSGLWKGTSGGE
VISFSSCDDGQNSIQISSSNIPSTGAMTSCFIQAILHGHGTTYWNLINAMRSMIFRMLLPQDEEEEEEEEGCCAILCFLA
TLLTGKSPTSGSRQEPQLTASEPFDVETRLFSL*
>Thecc1EG014801t1 pacid=27451135 transcript=Thecc1EG014801t1 locus=Thecc1EG014801 ID=Thecc1EG014801t1.CGDv1.1 annot-version=v1.1
MLMLVNCSNCHTPLQLPPGAKSIRCVLCQAVTLIADPRYAPSPSASSSHYYQQPPPQLQGPSPYNHAPSGPPPQAHGSKR
AVICGVSYKNTGYELKGCINDANCMKYLLVNRFSFPESSIVTLTEEETDPHKRPTKHNIRMALNWLVQGCQPGDSLVFHY
SGHGSQQRNYTGDEVDGYDETLCPTDFESQGMIVDDEINVTIVRPLPHGVKLHAIIDACHSGTVLDLPFLCRMDGQGKYF
WEDHRPRSGMWKGTSGGEVISFSGCDDNQTSADTSALSRIASTGAMTFSFIQAIERGHATTYGNMLNAMRSTIHKTDEHE
GGFISSLLTMLLTGGSLGGGLRQEPQLTASETFDVYKKPFSL*
>Thecc1EG007462t1 pacid=27461974 transcript=Thecc1EG007462t1 locus=Thecc1EG007462 ID=Thecc1EG007462t1.CGDv1.1 annot-version=v1.1
MEAGRNTTCHRCNKRSLVKGRNKSLGIDCPSCRNLIPIPNEELQTSQLQGFRSRMRSLGSHLKSKIHQGAVAASLNHEPS
GPNPTRSSKRAVLCGITYNKLKYKLKGTINDVKNMRELLITRFGYPRECIRVLTEEETDQRYIPTRQNIEDSLRWLVTDC
RSGDSLVFFYSGHGLRQPDFNNDEEDGFDETICPVDFPKAGMILDNDLNSLIVRPLKPGVTLHAIVDACHSGTILDLPNV
YFSLENKWKDNGPPSGANKRTDGGLAISISACLDNQAAVDTSAFNGKMNGALTYLLAEVLKKLPGPTYGDLFDLIHETFD
NVNQGCLVNTRILRRLFDYRLSQTPLLSSSHEFDVYKKHLFL*
>Thecc1EG007460t1 pacid=27463135 transcript=Thecc1EG007460t1 locus=Thecc1EG007460 ID=Thecc1EG007460t1.CGDv1.1 annot-version=v1.1
MEIKIVCQRCRQKFAATTNAETVVCPHCRKVNPNRTLQKRSSTGEHGRVSALLVGNCIRETLKKILRGSTPKPAAALGSS
SSTISSKLCALDYTGPRANKRALLCGVSYKKWKYKLKGTINDVSNMKDLLTQYYEYREENILVLTEEQTDPRLIPTKANI
EHCLKWLVDDCRSGDSLVFYYSGHGLRQPDFDNDERDGFDETICPVDFLREGMILDNDIYAIIVKPLTEGVTLHAIVDAC
HSGTILDLEHVYNKEKEKWEDNSPPSGVRKQTSGGKAYCISACEDDQVAADTSAFSSKSMNGAMTFILVRVVREKSRITY
GELLNEMHERIKEANKQGCLGDSRILSRIFGPNLTQKPLLSASEEFDIYQRPFKL*
>Thecc1EG007463t1 pacid=27463534 transcript=Thecc1EG007463t1 locus=Thecc1EG007463 ID=Thecc1EG007463t1.CGDv1.1 annot-version=v1.1
MARRERCSGCGLYLLVPPEAQTIRCAVCQAITNTNTQVTSNIRPNGHWGHVHDSFIGPGWTSYPGAGTYGIPYVYAPHQR
PPQPTPSLSPVPVHGRKRALLCGVNYHGKSYRLKGSINDVKCMKYLLVEKLGFPNDSILMLTEDETDRFKIPTKQNIRKA
LRWLVYGCQSGDSLVFHFSGHGARQLDYNHDEVDGYDEALCPLDHETEGNIIDDEINDTIVRPLPPGATLHAIVDACYSG
TVLDLPYVCRMNKEGFYIWEDQRNPLFYKGTSGGLAFCFSACDDNQISTDTTAFTGTNTRTGAMTFSFIQAVQNEPRLTY
GRLLNAMRNAIRDVKAGLRLNGPIAALINKVLFGTTTQEPQLSSSEKFDIYSKQFVL*
>OsR498G0102147300.01.P01
MGRKRALLVGINYPGTKAELKGCHNDVDRMHRCLVDRFGFDEDDIRVLLDRDSSGTQPTG
ANIRRALAQLVGDARPGDFLFFHYSGHGTRLPAETGQNDDTGYDECIVPSDMNLITDQDF
RELVQKVPNGCLFTIVSDSCHSGGLLDSAKEQIGNSTRQNQTQSRELEEPSDSGSGFRSF
LKETVRDVFESEGIHLPRSRHSQSHYGGEDQDETYAQPTDGHTKNRSLPLSTLIEMLKEK
TGKDDIDVGSIRMTLFNIFGDDASPKVKKFMKVMLGKFQQGQSGEQGGLMGMVGSLAQEF
LKVKLEGNEEEAFKPAIEQEVHSVDEVYAGTKTWAPNNGILISGCQSNQTSADATTPQGS
SYGALSNAIQTILADKRGNVSNKDLVMKARSLLAKQGYTQQPGLYCSDDHVHVSFIC
>OsR498G0306078400.01.P01
MDHFGGRALGFGGGGGCGAVRCRHCSASLPAMPGARVIQCAQCYGVTRVGGRGRRRHPNP
VEPWRPAVPMPVAGGGFFPGSRGKKRAVLIGITYAGMRRRGSQLMRGPVNDVKCMRYLLC
ERFGFPNDCVLILTDEEKDPCRLATKENIRMAMNWLVQGCSSGDSLVFHFSGIGVQVPDD
DGDEVDGYDEAICPMDSFSQGPILDDEINEAIVRPLVHGAKLHAVVDAEHSSTVLDLPFL
CCLSSRSGGWQWEDHRPPTGAYKGSSGGQAMLFSGCSDGNNKHSLLPEASTVGAMTHSFI
KAVECEPRATYGSLLTTMRSIMRDGGVTCNLQGPIGAPIRKVANFSGIQEPNLSCSEMFD
IYRKPFVL
>OsR498G0306080600.01.P01
MTCVDRRGGRDLGGGGGGGALEASSSSWAPAEASFLRRDAPSGYPFVPGRKRALLVGVSY
KGSSYELEGTVNDVDCMRRLLGESFGFPADSILVLTEELGEGDPSRSPTRANLLAAMRWL
VEGCDAGDSLVFHFSGHGVQKLDVNGDEVDGYNEALCPVDFERSGKILDDEINETIVRPL
VAGAKLHAIVDTCHSGTILDLPFLCRLSRTGYWQWENHCRRPELAKGTSGGLAISISGCS
DDQKSADSSGFSSEQAAAAAAIGAMTYSFIRAVESEPGTTYGRLLAAMRATIREGQQGSS
VRRLLPGRLGSFVRKMIPSGGVQEPQLCASEVFDIYRKPFLL
>OsR498G0306081000.01.P01
MTGREREIAAHLNTRARGGMAVVSGGKRALLVGVSYKGDTSRELTGAAEDVKNMNSLLKK
FLFPEESIHMLTEELGAKDPLKAPTRENIMKEMRWLVEGCRAGDSLVFHFSGHGRQRKDD
NGDEVDGRDEELCPVDYKVSGNILDDDINDAIVKPLTQGVKLHAIIDTCHSGTMLDLPYL
CRFNRMGLCSRYKWVGQTRWRLSPKKEWAMVPVGGHAISISGCKDYQNSLEPDNTAGGGV
MTWSFLEAVGSRRTMTYGELLDSMRAKVHHRLQQSSSGKCLVTGCLGSLAAKCLPCCFLS
VQEPQLCSSKEFNVYEEQFIL
>OsR498G1019210500.01.P01
MMMLIDCSGCRTPLQLPHGAPCIRCAICGAVTYVAAAAPPPAHGDPARGAAGPGAVAPQH
QAPGWGPPPPPAHGRKRAVICGISYKFSRHELKGCINDAKCMRHLLTTRFHFPDDSIIML
TEEQTDPYKIPTKHNIRMAMYWLVQGCQPGDSLVFHYSGHGAQQRNYSGDEVDGMDETLC
PLDFETQGMIVDDEINTALVRPLTPGVKLHALIDACHSGTALDLPFLCRMNRSGQYVWED
HRPRSGVWKGTSGGECISFSGFVKDHFNWRYDILLYPSN
>OsR498G0306083400.01.P01
MSFLLRERFAFPADCILVLTQENGDPYRVPTRANLLAAMRWLVEGCSAGDSLVLHFSGHG
VQKLDVDGDEADGYDEALCPVDFERAGVILDDEINETIVRPLVAGVKLHAIVDTCHSGTI
LDLPFLCRLSRTGYWQWENHCRRPELAKGTSGGLAISISGCGDSQTSSDTTAFSGGAATG
AMTYSFIKAVETEPGTTYGRLLSAMRATIRGGGGEVGIPGPLGAFFRRVITFSCAQEPQL
CASEPFDIYRKPFLL
>OsR498G0511102600.01.P01
MGGRKRALLVGINYPGTKAELKGCHNDVARMRRALVDRFGFDEADIRVLADADRSAPQPT
GANIRRELARLVGDARPGDFLFFHYSGHGTRLPAETGQDDDTGYDECIVPSDMNLITDQD
FTELVQKVPDDCLFTIVSDSCHSGGLLDKTKEQIGHSTKQNQAQQIKREERSDSGTGGFR
SFLKETLKETVRDAFESRGVHIPHQSSRRNDDEDEEPHMGSSSHGGDRIKNRSLPLSTLI
EMLKEKTGKDDIDVGSIRMTLFSLFGDDASPKIKKFMKVMLTKLQEGQHGGVMGLVGALA
QEFMKAKLEGNQEADALEPAMKQEAAAAKQGAPETRPLPRNGVLISGCQTDETSADATTP
EGVSYGALSDAIQSVLAEERRGKVTNMELVRRARELLAKQGYTQQPGLYCRDKHANVAFI
C
>OsR498G1119377800.01.P01
MERGQKKKLATLVGCNYAGTPNELQGCINDVAAMRDALVARFGFAPADVTVLTDDRGSPV
LPTGANIKRALADMVARAAPGDVLFFHYSGHGTLVPPVKGRRHGHGECDEAIVPCDFNLI
TDVDFRRLVDRVPRGASFTMVSDSCHSGGLIDLEKEQIGPSVLAAGAAPAAAAASTTATR
ATAARFLPYAAVVEHLSGVSGVDAAHHVADHLLALFGADASAKFHRDAEQPARTDDDGIL
LSGCQTDETSADVPGDDEVAAGGKACGAFSNAIQTVLASHPAPVSNRQLVSMARAVLSDQ
GFEQHPCLYCSDGNAETPFLWQEEDKKKTVTAAAEQAMSAL
>evm.model.supercontig_13.214 pacid=16407730 transcript=evm.model.supercontig_13.214 locus=evm.TU.supercontig_13.214 annot-version=ASGPBv0.4
MLMLVDCSNCRTPLQLPPGARSIRCSICHAVTQVAEPHRSSRSPHSAAFNQHAPHHPLQHAPPGPLPPAHGSKRAVICGV
SYKNTRYELKGCINDVKCMKYLLINRFNFPESSIQMLSEEEPELCKRPTKQNLRMALYWLVQGCQPGDSLVFHYSGHGSQ
QRNYTGDEVDGYDETLCPSDFETQGMIVDDEINATIVKPLPAGSKLHAIIDACHSGTVLDLPYLCRMDRLVLFVSF*
>evm.model.supercontig_166.50 pacid=16410456 transcript=evm.model.supercontig_166.50 locus=evm.TU.supercontig_166.50 annot-version=ASGPBv0.4
MENTSMCKFCRERFKVATIRTQNTISRCPGCNQINTSIPSTSTLASTLIRSSLLSQTPACTIDRFCSHKLKKKLSATAVS
LNCNPSPLLSRSHTRQDQPRKRALLIGVSYKKFKYKLKGTINDVCNMRDFLINDLSFRHNNVLVLTEKEADSSLIPTKKN
IEMALKWLVEGTKSGDSLVFYFSGHGLRQPDWKEDENDGFDETICPTDFMEEGTILDRDIHSIIASPLEQGANLHSIVDA
CQSGNILDLPYIYNSHLKKWEDRSPHYGIWKNTRGGWVTAISACEDDQEFADTTASTRNTKNGVLTYLLVDLFKKCPGLT
YGEVLDTIHEDFQRVNNEGGCLATSKIFRRIFQNSSQRPQLSSSRMFDVYNTPFTFGDCKI*
>evm.model.supercontig_32.144 pacid=16417368 transcript=evm.model.supercontig_32.144 locus=evm.TU.supercontig_32.144 annot-version=ASGPBv0.4
MGKKALLIGINYPGTKAELRGCINDVKKMYKCLVDRFGFSEDDITVLIDTDDSYVQPTGKNIRKALSHLIASAEPGDFLF
VHYSGHGTRLPAETGEDDDTGYDECIVPSDMNLITDDDFREFVDKVPEDCLITIVSDSCHSGGLIDEAKEQIGESTKNNQ
AQARESFGFKSFLHQTVKDALGSRGIHLPHRHRHRHEDDDDKEEVEAREFELEDGEIVNVKSRSLPLSTLIDILKQKTGK
DDIDVGKLRPTLFDIFGEDASPKVKKFMKFIMDKLNHRDEDGHGGFLGMVGNLAQEFLKQKLDNDDEYAKPAMATQLSSK
TDAYAGPNKRSLPDSGILISGCQTDQTSADASPKGNSGEAYGALSNAIQTIISESDGTVTNQEIVLKARQMLEKQGFTQR
PGLYCSDHHVGASFVC*
>evm.model.supercontig_33.175 pacid=16417625 transcript=evm.model.supercontig_33.175 locus=evm.TU.supercontig_33.175 annot-version=ASGPBv0.4
MSLKMAGKTSLAVLVGCNYPNSRNELHGCINDVLTMKDMLVNRFGFDEQHIELLIDAPGSVVMPTGANIKAALGRMVDGA
EAGDVLFFHFSGHGTRIPSLKPFRPFRQDEAIVPCDFNLITDIDFRQLVNRVPKGASFTILSDSCHSGGLIDKEKEQIGL
LSLSTDKNLGNRTNHVNFSKPRTLPFQAVMHHLTSLTRINTSDLATHLLELFGADASLMFRLSPVELGLKWPERDGDEGI
LLSGCQAKETSADVNAGGKAYGAFSNAVQMVLKEEETGSLSNKQVVIMARKLLWSQGFSGQHPCLYCADYNADASFLLQS
HY*
>evm.model.supercontig_42.39 pacid=16419798 transcript=evm.model.supercontig_42.39 locus=evm.TU.supercontig_42.39 annot-version=ASGPBv0.4
MESRSMCKYCRQRLQLVTTKTNNTIIRCPGCNQTNTIIPSVSTPPSTLIRSLPPPAGAKTVTCTIDRFCGHKLKQKLSAT
TVSLNCNPSPLLNRSRTPPGRPRKRALLIGVSYKKFKYKLKGTLNDVANMRDFLINNLSFQQNNVLVLTEEETDSSLIPK
KKNIEIALQWLVEDCESGDSLVFYFSGHGLRQPDLRKDERDGFDETICPTDFMKEGMILDNDIHSVIVSPLKEGVKLHSI
VDACHSGTILDLPKKWEDNSPPSGIWKNTRGGWVISISACEDDQEAADTTN*
>evm.model.supercontig_42.40 pacid=16419800 transcript=evm.model.supercontig_42.40 locus=evm.TU.supercontig_42.40 annot-version=ASGPBv0.4
MGSRREWCSGCGLQLLVPTDATAVRCVVCQAITRFPYPPPPAAPFVYGGSSYCSRPPPPLSPLASAFGRKRAVLCGINYY
GKPYRLKGSINDVKCMNYFLLNKMGFPPDSVLLLSEEETNPLKTPTKRNIRLALKWLVEGCQAGDSLVFHFSGHGTTEPD
YDDDEVDGNDEALCPLDYETEGFIIDDEINGTIVRPLPYGAKLHGIIDACHSGTVLDLPFVCRMNREGYYIWEDQTPREI
YKGTSGGLAVCFSACDDHQLSEDTTAFTGSKVMTGAMTYNFIQAVQNEPGLTYGRLLNCMRNAIRESKSSGGLRLNGPIA
SILNKLVFTSNNSSGEPQLSSSEKFDIYSTKFIL*
>evm.model.supercontig_52.79 pacid=16422105 transcript=evm.model.supercontig_52.79 locus=evm.TU.supercontig_52.79 annot-version=ASGPBv0.4
MYRPPNMYAQPMLVNCSGCRTPLQLPPNARSIRCAICQAVTHIAEPRTAPPSSLSSANAPASSPSPYNHAPPGQLPHAHG
KKRAVICGISYRYSRHELKGCINDAKCMRYLLINKFNFPSDSILMLTEEETNPYSIPSKLNLRMALHWLVQGCQPGDSLL
FHYSGHGSRQRNYNGDEVDGYDETLCPLDFETQGMIVDDEINATIVRPLPRGVRLHAIIDACHSGTILDLPFLCRMIRSG
QYVWEDHRPRSGVWKGTSGGEVISFSGCDDDQTSADTSALSKITSTGAMTFCFIQAIERGHAGTYGSILNSMRTAIRNTG
SGGGGGGDVTSLVTMLLTGGSIGGGLRQEPQLTACQPFDVYTRPFLPLIPSGIPLRSF*
>GOBAR_AA01447 [gene=GOBAR_AA01447] [protein=hypothetical protein]
MVIKIVCLRCRQKLTAPAYAEKITCGKCGEVNPIIKKPSPATSLEQGKISKPMEKLKKLL
LGNTQRLSDSSGSSSSPPSKLCALDESGNQPPAKKRAVLCGVSYKKWKYKLKGTINDVMN
MKTLLTQTYGFLERNILVLTEEESDTRLIPTKANIETCLKWLVNGCQKGDSLVFYYSGHG
LRQPDFNQDERDGFDETICPVDFLREGMIVDNDIYATIVKPLSEGVTLHAIVDACHSGTI
LDLEHVYERDKRMWVDNSPPSGVRKKTSGGIAYSISACEDNQIAADTSALNSKTMNGAMT
YILIDVVRGNLNITYGDLLDQLRRELKMPTNKDGLVVQEY*
>GOBAR_AA01448 [gene=GOBAR_AA01448] [protein=hypothetical protein]
MIFKIVCHRCRQKLTAPAYAEKITCPHCGQVNPIIKKPSPVISDEMIIKIVCHRCRQKLI
APAYAEKITCPHCGQVNPIIKKPSPVTSRDQGKISPPLICKPMEKLKKLLLGNTQRLSDS
SGSSSSPPSKLCSLDYSGNHPAKKRAVLCGVSYKKRKYKLEGPINDVMNMKTLLSQTYGF
PERNILVLTEEESDIRLIPTKANIETCLKWLVNDCQKGDSLVFFTPVMGHDNLISTKMNV
MGSTKPFALLISLGMIVDNDIYATIVKPLSEGVTLHAIVDACNSGTILDLEHVYERDKRM
WVDNSPPSGVRKKTSACEDYQVAADTSALNSNTMNGAMTYILIDVVRCNPNITYGDLLDQ
IETRIEDANQQGCFGGSRILSKLFGPNLTQKPLLLASEEFPIYERKFRL*
>GOBAR_AA01449 [gene=GOBAR_AA01449] [protein=hypothetical protein]
MARRERCSGCGINMLVSPEARVVRCSECHTLTNLVPMNARPGRTRYNGPPRMHENLYGNG
PSPQHPQYPQPRPSLSPVPIYGRKRALLCGVNYHGKSYKLKGSINDVKSMKYLLVETLGF
PNDSILMLTENEREPSKIPTKQNIRKALKWLVYGCQPGDSLVFHFSGHGTRQKDYNHDEV
DGFDEALCPLDHETEGNIIDDEINDTIVKPLTRGTTLHAIIDACYSGTVLDLPFVCRMNK
EGRYMWEDQRNPLFYKRTSGGLAFCFSACDDHQTSADTTAFTGTNVRTGAMTYSFLQAIQ
NERRLTYGHLLNAMRYTIGDVSKAHGASQEPQLTSSDKFDIYSKPVVL*
>GOBAR_AA10187 [gene=GOBAR_AA10187] [protein=hypothetical protein]
MGKKAVLIGINYPGTKAELKGCINDVKRMYKCLTERYGFSEEDITVLIDTDNSYDQPTGK
NIRRALNDLVRSAEPGDFLFVHYSGHGTRLPAETGDDDDTGYDECIVPCDMNLITDDDFR
ELVDKVPKGSRISIVSDSCHSGGLIDEAKEQIGDSSKPQDSESESGSGGFRSFLHHTVQD
AFESRGIHVPSRLRHRDHHHDKEEVDDRGVNEDYGVNEDYDDSGYVKSRSLPLSTLIEML
KQKTGKDDIDVGKLRPTLFDMFGEDASPKVKKFMNIIMTKLQGSGDDGEGGGFMGKVGNL
ALQFLKQKLDDDEGYGKPALETEVSSKQEAYAGAGKHSLPDSGILISGCQTDQTSADASP
SGNASKAYGALSNAIQTIIADSDGSITNKELVLKARQMLKKQGFTQQPGLYCCDHHVRAP
FVCEY*
>GOBAR_AA13153 [gene=GOBAR_AA13153] [protein=hypothetical protein]
MARRERCNGCKLYLMVPPEAQSIRCAVCHTITNTNNAAIARWGHVHDSLIGPRRTSPHGS
GTHAFPYVYGPHQRPPQPRPPLSPVSVHGRKRALLCGLNYYGKPYGLKGSINDVKCMRYL
LVEKLGFPIDSILMLTEDEKDPYKIPTKQNIRKGLKWLVYGCQPGDSLVFHFSGHGDRQI
DYDNDEVDGFDEALCPLDHDTEGKIIDDEINATIVRPLPRGAMLHAIIDCCHSGTILDLP
FVCRMNKEGFYIWEDQRKPSFYKGTSGGLAYCFSACDDNQVSADTTAFTKTSTRTGAMTF
SFIQAVENEPGLTYGRLLNAMRNAIRDAKAGLRLSGPIATLVNKVFFGSTSQEPQLSSSY
TFDIYSKRFVL*
>GOBAR_AA13157 [gene=GOBAR_AA13157] [protein=hypothetical protein]
MDMRRNTSCSRCRQSFMAKSMTKGADVECPSCKPNYLPILADEQYSSSQQQHYGLRSRMR
CFYSQIRGKVHQSTRSSKRAVLCGITYNNRKQYRLKGTTNDVRNMRDLLINNFGYPGHFI
RVLTEEEADPRFIPTRKNIEDSLNWLVSDSRRGDSLVFFYSGHGLRQPDFNNDEDDGFDQ
AICPVDSQEAGMIVDNDLNTLIVRPLTPGVTLHAIVDACHSGTILDLPKVYMSEEKKWVN
NSPPSGAEKRTSGGLAISISACLDHQAAADSSAFTPGEMNGALTYILAEILKKLPGPTYA
DLFDLINETLNNVN*
>GOBAR_AA13643 [gene=GOBAR_AA13643] [protein=hypothetical protein]
MEIKIICHRCKQKFSASTTTEIIICPQCRTVIPNRTPRKQSPPSGGHYGSSIPSLIDNLL
KKLCLALKPATAPGLSSFVYPKSCGLDNVGTLGNKRAVLCGVSYKKWKYKLKGTINDVFN
MRALLIQYYEYRDENMLILTEEQPDARLIPTKANIESSLKWLVKDCRSGDSLVFYYSGHG
LRQPDFEDDEIDGFDETICPVDFLKEGMIVDNDIYKTIVQPLTEGVWLHAIVDACHSGTI
LDLEHYYDNNEQQWKDNKPPSGARKQTSGGKAYCISACEDDQVAADTTAFSSKTMNGALT
YILIEVVKADPDVTYGNLLKRIEERIEKANERGCVGGSRILSRIFGPNITQKPLLSASEQ
FNVYETQFKL*
>GOBAR_AA15940 [gene=GOBAR_AA15940] [protein=hypothetical protein]
MGKGKKRAVLVGCNYPKTQFGLHGCINDVNTIKAAILKFGFHESDINVLTDAPGSSVLPT
DANIRDALNRMARNSKAGDVLFFYFSGHGTRIPIFQPGQPFKQDEAIVACDLNLITDVDF
RRFVNRLPEGASFTILSDSCHSGGLIEKEKEQFGGEHMTTPVNPNKPKPSKVKAKGVPFD
DIHGAINIAASILHGAVDLGQKIYGIFGKDVSLKFHPHYVDGLMVLDPPEEDDGILLSVC
EANETSYDLVLGNKAFGAFTDAMFNVLNQHMGAGISNRQLVAEAAIILKENGFKQNPCLY
CSDENTSTPFLGGFA*
>GOBAR_AA24495 [gene=GOBAR_AA24495] [protein=hypothetical protein]
MAKVNKRLAVLVGCNYPNTQYELHGCINDVVAMKDVLVKRFGFDPTNIELLTDASAATGE
GSSSVVLPTGENIKAALSKMVRQAEAGDVLYFHYSGHGTRIPKPAHLFGHDEAIVPCDFN
LITVDFRQLVNQLPKGASFTILSDSCHSGGLIDKEKEQIGPSTYRAASSLSYKAKNIPFE
SILEHLTTLTGINTSDIGTHLLESFGANASLKFLTPQLESELFDFLKADEGILLSGCQAD
ETSADMNPMESGGKAYGAFSNAVQMVLKENSGRLSNKEVVMMARKVLEAQGIDQHPCLYC
SDENADATFLCQPEAEPY*
>GOBAR_AA24496 [gene=GOBAR_AA24496] [protein=hypothetical protein]
MAKVNKRLAVLVGCNYPNTEYELHGCINDVVAMKDVLLLTDASAATGEGSSSMVLPTGEN
IEAALSKMVSQAEAGDVFYFHYSGHGTRIPKPAHLFGPDEAIVPCDFNLITKEKEQIGPS
TYRATSPLSYKAKNIPFESILENLTTLTGINTSDVDETSADMNPIESGGKAYGAFSNAVQ
MVLKENSGGLSNKEVVMMARKVFPEAEPY*
>GOBAR_AA26044 [gene=GOBAR_AA26044] [protein=hypothetical protein]
MLMQVNCSNCHAPLQLPPAANSICCVLCQAITLIADPRSLPLPLPSSSHQQQPLPSPYNH
APPGPPPQAHGRKRAVICGLSYKNTQYELNGCINDAKCMKFLLVNRFMFPESSIIMLTEE
TDPYKRPTKRNIRMALRWLVQGCQPGDSLVFHYSGHGSQQKDDNGDEVDGYDETLCPLDF
ESQGMIVDDEINATIVRPLPWGVKLHAIIDACHSGTVLDLPYLCKMDRKGRYVWEDHRPR
TGMWKGTTGGEVISFSGCADDQTSADTSALSKITSTGAMTYSFIQAIEYGRATTYGNMLN
AMRSNIRHVDEGGFVTSLLTMLLTGGSLGGRSRQEPQLTATEPFDVYNKPFSL*
>GOBAR_AA28126 [gene=GOBAR_AA28126] [protein=hypothetical protein]
MPTRANIMAGLAKMVKAAKEGDVLLFHFSGHGVEADMKPGRKDDAIVPCDLNLIYDVVNN
IGHLLTGIFRDNVSLKFGPSQEPRSLTEDEGILLSGCQADELSLDLEPSDKTQGKAYGAF
TYSLQKIINETNGTLSKKQLVMNVRDEITSLGFHEQDPCLYCSDKNAGTAFLATIPTPLA
LPMIKELVHNKKAVLVGCNYPKTPYNLKGCINDVENIRRLIMKRFNFDRRFIKVLTDNYI
PGSWAMPTGITNKAALYEMVRTARPGDVLFFYFSGHGTAVPILKPGQPLRLDEAIXPQRW
SHRQRERTNWTPVDFRDLVNQLPEKVNFRILSDSCHSCGLIDKEKEQIGPNTLRKGEKSP
ECITRGKSIEFHVIHDIIDLVSDAAHQATNIAE*
>GOBAR_AA37918 [gene=GOBAR_AA37918] [protein=hypothetical protein]
MATECKKRAVLVGCNYPNTINELSGCVNDVKAMREMIVSRFGFDSENVELLTDEPESTYK
PTRANIMAELKKMVVAAKEGDVLLFHFSGHGLVHCIDPHQPPNEGEAIVPCDLNPIFDVD
LGQLIQQLPSGSSFTMVSDSCHSGGLIDKSKEQIGPHSTLRGIAPPVDYKTRGISIETLY
QCLQTAANVVSATQSFLDTTAVANAINTGTDNMTGIGSLLTTLFGNNVSLKFLPHYERDI
LNLRSLTEDEGILLSGCQANEFSFDMRASDKTGGKAFGAFTYTVLKVIKESNGALTNRQL
VVKARNEIINLGFGQQHPCLYCSDENADAAFLGHQPNTTTGA*
>GOBAR_AA37919 [gene=GOBAR_AA37919] [protein=hypothetical protein]
MSKGTKRAVLVGCNYPKTQFNLHGCINDVKAIRGVILNFGFKESDVNVLTDAPGSPVLAM
GANIKDALNRMVNKAKAGDILFFYFSGHGTRIPIFQPGQPFKQDKAIVACDLNLVTGAID
TAAGILHDAANVGQKIFGIFGKDVSLKFHPHYVNGLMVLDPPEEDEGILLSGCEANETSY
DLVLGNRAFGAFTDAVVSVLDQCMGGGISNRQLMVEAAKILKNNGFEQNPCLYCSDENTN
TLFLGGFA*
>GOBAR_DD03026 [gene=GOBAR_DD03026] [protein=hypothetical protein]
MYPPPGPGGMYYNYPPPMLVNCSGCHTPLQLPQGARSIRCAICKAVTNIADPRSLPPASQ
PPAPSTHAPPSPSPYNHAPPGAPPHAHGRKRAVVCGISYRYSRHELKGCINDAKCMRYLL
VNKFKFPEDSILMLTEEETDPYRLPTKHNIRMALFWLVQGCQPGDSLLFHYSGHGSRQRN
YTGDEVDGYDETLCPLDFETQGMIVDDEINATIVRPLPHGVRLHAIIDACHSGTVLDLLF
LCRMNRAGQYVWEDHRPASGLWKGTSGGEVISFSGCDDDQTSADTSALSRITSTGAMTFC
FIQAIERGHAATYGSILTAMRNAIRSVGSGGGGGDFGGGAVTSLISMLLTGGSTVGLGGL
RQEPQLTACEPFDVYMKPFSL*
>GOBAR_DD05039 [gene=GOBAR_DD05039] [protein=hypothetical protein]
MARRERCSGCGINMLVSPEARVVRCSECHTLTNLVPINARPGRTRYNGLPRMHENPYGNS
PSPQHPQYPQPQPSLSPVPIYGRKRALLCGVNYHGKSYKLKGSINDVKSMKYLLVETLGF
PNDSILMLTENEREPSKIPTKQNIRKALKWLVYGCQPGDSLVFHFSGHGTRQKDYNHDEV
DGFDEALCPLDHETEGNIIDDEINDTIVKPLTRGTTLHAIIDACYSGTVLDLPFVCRMNK
EGRYAWEDQRNPLFYKRTSGGLAFCFSACDDHQTSADTTAFTGTNVRTGAMTYSFVQAIQ
NERRLTYGHLLNAMRYTIGDVSKAHGASQEPQLTSSDKFDIYSKPVVL*
>GOBAR_DD05040 [gene=GOBAR_DD05040] [protein=hypothetical protein]
MVIKIVCLRCRQKLTAPAYAEKITCPQCGELNPIIKKPSPATSREQGKIIPPLIGKSMEK
LRKLLLGNTQRLSGSSGSSSSPPSKLCALDHSVNQLPAKKRAVLCGVSYKKWKYKLKGTI
NDVMNMKTLLTQTYGFLERNILVLTEEESDTRLIPTKANIENCLKWLVNGCQKGDSLVFY
YSGHGLRQPDFDDDELDGFDETICPVDFLREGMIVDNDIYATIVKPLSEGVTLHAIVDAC
HSGTILDLEHVYERDKGKWIDNRPPSGVRKKTSGGIAYSISACEDNQVAADTSALNSNTM
NGAMTYILIDVVRGNPDITYGDLLDQIETRIEDANQQGCFGGSRILSNLFGPNLSQFF*
>GOBAR_DD08858 [gene=GOBAR_DD08858] [protein=hypothetical protein]
MGKKAVLIGINYPGTKAELKGCINDVKRMYKCLIERYGFSEEDITVLIDTDNSYDQPTGK
NIRRALNDLVRSAEPGDFLFVHYSGHGTRLPAETGDDDDTGYDECIVPCDMNLITDDDFR
ELVDKVPKGSRITIVSDSCHSGGLIDEAKEQIGDSSKPQGSEPESESGSSGFRSFLHHTV
QDAFESRGIHVPSRLRHRDHHHDNEEVDDRGVNEDYDDSGYVKSRSLPLSTLIEMLKQKT
GKDDIDVGKLRPTLFDMFGEDASPKVKKFMNIIMTKLQGSGDDGEGGGFMGKVGNLALQF
LKQKLDDDEGYGKPALETEVSSKQEAYAGAGKHSLPDSGILISGCQTDQTSADASPSGNA
SKAYGALSNAIQTIIADSDGSITNKELVLKARQMLKKQGFTQQPGLYLLRPSCQSSICLR
ILVFYLQASETNKVYDLVRELLLMRLYCLSFSVRFIHIFTVSVLLDNEWILNKK*
>GOBAR_DD19447 [gene=GOBAR_DD19447] [protein=hypothetical protein]
MDMRRSTPCSRCRQRFMAKSVTKGADVECPSCKPNYLPIPADEQYSSSQQQQYGLRSRMR
CFYSQIRGKVHQSTVTPSLNPDPSAFNSMKIRSSKRAVLCGITYNNLKQYRLKGTINDVR
NMRDLLINNFGYPGHFIRVLTEEESDPRFIPTRKNIEDSLRWLVSDSRQGDSLVFFYSGH
GLRQPDFNNDEDDGFDETICPVDFQEAGMIVDNDLNTLIVRPLTPGVTLHAIVDACHSGT
ILDLPKVYMSKEKKWVNSSPPSGAEKRTNGGLAISIGACLDHQAAADTSAFTAGKMNGAL
TYILAEILKKLPGPTYGDLFDLINETLDNVNQSSCLANTRFLRRLFNSNFSQVIYYTLNP
FLV*
>GOBAR_DD19451 [gene=GOBAR_DD19451] [protein=hypothetical protein]
MARRERCNGCKLYLMVPPEAQSIRCAVCHTITNTNNAAIARWGHVHDSLIGPRRTSPHGS
GTHAFPYVYGPHQRPPQPRPPLSPVSVHGRKRALLCGLNYYGKPYGLKGSINDVKCMRYL
LVEKLGFPIDSILMLTEDEKDPYKIPTKQNIRKGLKWLVYGCQPGDSLVFHFSGHGDRQI
DYDNDEVDGFDEALCPLDHDTEGKIIDDEINATIVRPLPRGAMLHAIIDACHSGTILDLP
FVCRMNKEGFYIWEDQRKPSFYKGTSGGLAYCFSACDDNQVSADTTAFTKTSTRTGAMTF
SFIQAVENEPGLTYGRLLNAMRNAIRDAKAGLRLSGPIATLVNKVFFGSTSQEPQLSSSY
TFDIYSKRFVL*
>GOBAR_DD22712 [gene=GOBAR_DD22712] [protein=hypothetical protein]
MKTALLVGCNYPNTPYELKGFINDVHAMRDVILKRFNFDPQHVELITDEPGSPKKTTRAN
IMAGLEEMVKEAKEGDVLLFHFSGHGVEADMKPGRKDDAIVPCDLNLIYDVDIRHLIEQL
PKETSFTIVSDSCHSGGLIVKEKEQIGPHTANVINAASDVLGTTVAFSTGLYIVSNIGHL
LTGIFRDSVSLKFRPSQEPRSLTEDEGILVSGCQADELSLDLEPSDKTQGKDKNAGTAFL
ATIPTPLALPMINELVPKKKAVLVSCNYPRTPYNLKGCINDLENIRMLIMKRFNFDQRFI
KVLTDNYIQGSWDMPTGIKIKAALYEMVRTARPGDVLFFYFSGHGTAVPVLKSGQPLRLD
EAIVPCDFNLITDVDFRDLVNQLPNKVNFTILSDSCHSGGLIDKEEEQIGPNTLRKGEKS
PECITRGKSIEFPVIHDIIDLVSDAAHQATNIAEQFFGFFGRDIVSLKFNDEAAKQKGLL
GLRPHEDKGILVSGCEAYETSFDVVLDGKSYGAFTDAEVKVSMGGYVKMSNKDLVTKARD
ILKQNGFDQSPCLYCSNADLDADFLGEVA*
>GOBAR_DD24434 [gene=GOBAR_DD24434] [protein=hypothetical protein]
MEIKIICHRCKQKFSASTTTEIIICPQCRTVIPNRTPRKQSPPSGGDYGSSIPSLIGNLL
KKLCHALKPATAPGLSSFVYPKSCGLDNVGALGNKRAVLCGVSYKKWKYKLKGTINDVFN
MRDLLIRYYEYRDENMLILTEEQPDARLIPTKANIESSLKWLVKDCRSGDSLVFYYSGHG
LRQPDFEGDEIDGFDETICPVDFLKEGMIVDNDIYATIVQPLTEGVRLHAIVDACHSGTI
LDLEHYYDNNEQQWKDNKPPSGARKQTSGGKAYCISACEDDQVAADTTAFSSKTMNGALT
YILIEVVKANPDVTYGILLKNILERIDKANERGCVGGSGILSRIFGPNITQKPLLSASEQ
FNIYETQFKL*
>GOBAR_DD28066 [gene=GOBAR_DD28066] [protein=hypothetical protein]
MPTECKKRAVLVGCNYPNTFKELSGCVNDAKAMRDMILSRFGFDSENVELLTDEPESKYK
PTRANIMAALKKMVDAAKEGDVLLFHFSGHGIVDRIDPHQPSNKGEAIVPCDFNPIFDVD
LGQLIKQLPSGSSFTMVSDSCHSGGLIDKSKEQIGPHSTLRGIALPVDYKTRGISLGTLY
QCLQTVANVIIATQGLFPTRALGNAINTGTDNMEGIGSILTTIFGNNVSLKFLPHDERDI
VNLRSLTEDEGILLSGCQANEESSDMGASDKTGGMGFGAFTYTVLKVIRESNGALSNRQL
VVKVRNEIIKLGCGQQHPCLYCTDENADAAFLGNQPNTTTGA*
>GOBAR_DD28068 [gene=GOBAR_DD28068] [protein=hypothetical protein]
MSKGTKRAVLVGCNYPKTQFSLHGCINDVNAISGVLLNIGFKESDVNVLTDAPGSPVLPT
GANIKDALNRMVNKAKAGDILFFYFSGHGTRIPIFQPGQPFKQDEAIVACDLNLVTDVDF
RRLVNRLPEGASFTILSDSCHSGGLIEKEKEQFGGQHMTTTVNTDKPKPSKAKAKSLTFD
IIHSAIDTAAGILHDAANVGQKIFGIFGKDVSLKFHPHYVDGLMVLDPLEEDEGILLSGC
EANETSYDLVLENKAFGAFTDAVVNVINQHWGAGISNRNLVVEAAKILKNNGFEQNPCLY
CSDENTNTLFLGGFA*
>GOBAR_DD28070 [gene=GOBAR_DD28070] [protein=hypothetical protein]
MATECKKRAVLVGCNYPNTINELSGCVNDVKAMREMIVSRFGFDSENVELLTDEPESTYK
PTRANIMAELKKMVVAAKEGDVLLFHFSGHGIVHRIDPHQPPNEGEAIVPCDLNPIFDVD
LGQLIQQLPSGSSFTMISDSCHSGVLLRGIAPPVDYKTRSISIETLYQCLQTAANVVSAT
QSFLDTTAVANAINTGTDNMTGIGSLLTTLFGNNVSLKFLPHYERDILNLRSLTEDEGIL
LSGCQANELSFDMPASDKTGGKAFGAFTYTVLKVIKESNGALTNRQLVVMGRNE*
>GOBAR_DD28071 [gene=GOBAR_DD28071] [protein=hypothetical protein]
MSKGTKRAVLVGCNYPKTQFNLHGCINDVKAIRGVILNFGFKESDVNVLTDAPGSPVLAM
GANIKDALNRMVNKAKAGDILFFYFSGHGTRIPIFQPGQPFKQDKAIVACDLNLVTNPNK
PKPSKAKAKSLTFDIIHSAIDTAAGILHDAANVGQKIFGIFGKDVSLKFHPHYVNGLMVL
DPPEEDEGILLSGCEANETSYDLVLGNRAFGAFTDAVVSVLDQCMGGGISNRQLMVEAAK
ILKNNGFEQNPCLYCSDENTNTLFLGGFA*
>GOBAR_DD28073 [gene=GOBAR_DD28073] [protein=hypothetical protein]
MSKGTKRAVLVGCNYPKTQFSVHGCVNDVKAIRGVILDIGFKESDVNVLTDAPGSPVLPT
GANIKDALNRMVNKAKAGDILFFYFSRHGTRIPIFQPGQPFKQDEAIVACDLNLVTDVDF
SRLVNRLPEGASFTILSDSCHSGGLIEKEKEQFGPEHMMTPVKPNKPKPSKAKAKAKSLT
FDIIHSAIDTLAGILHDAANVGQKIFGIFGKDVSLKFQPHYVDGLMVLDPPEEDEGILLS
GTRSEY*
>GOBAR_DD35568 [gene=GOBAR_DD35568] [protein=hypothetical protein]
MAKVNKRLAVLVGCNYPNTQFELHGCINDVVAMKDLLVKRFGFDPTNIELLTDASAVTGE
GSSSVVLPTGENIKAALSKMVSQAEAGDVLYFHYSGHGTRIPKPAHIFGHDEAIVPCDFN
LITDVDFRQLVNQLPKGASFTILSDSCHSGGLIDKEKEQIGPSTYRAASSLSYKAKNIPF
ESILEHLTTLTGINTSDIDETSADMNPMESGGKAYGAFSNAVQMVLKENSGRLSNKEVVM
MARKVLEAQGFDQHPCLYCSDENTDATFLCQPEAKPY*
>GOBAR_DD35570 [gene=GOBAR_DD35570] [protein=hypothetical protein]
MAKVNKRLAVLVGCNYPNTQYELHGCINDVVAMKDVLLLTDASAATGEGPSLMVLPKGEN
IKAALSKMVSQAEAGDVLYFHYSGHGTRIPKPAHLFGHDEAIVPCDFNLITDVDFRPLIN
QLTKGASFTILSDSCHSGGLIDKEKEQIGPSTYRAASPLSYKAKNVPFESILEHLTTLTG
INTSDVGTHLLESFGANSSLKFLTPQLEPELFDFLKADEGILLSGCQADETSADMNPMES
GGKAYGAFSNAVQMVLKENSGRCYFLVPA*
>GOBAR_DD36867 [gene=GOBAR_DD36867] [protein=hypothetical protein]
MLMQVNCSNCHAPLQLPPAANSICCVLCQAITLIADPRSLPLPLPSSSHQQQPLPSPYNH
APPGPPPQAHGRKRAVICGVSYKNTQYELNGCINDANCMKFLLVNRFMFPESSIIMLTEE
ETDPYKRPTKRNIRMALRWLVQGCQPGDSLVFHYSGHGSQQKDDNGDEVDGYDETLCPLD
FESQGMIIDDEINATIVRPLPCGVKLHAIIDACHSGTVLDLPYLCKMDRKGRYVWEDHRP
RSGMWKGTNGGEVISFSGCADDQTSADTSALSKITSTGAMTYSFIQAIEYGHATTYGNML
NAMRSNIRHVDEGGFVTSLLTMLLTGGSLGGRSRQEPQLTATEPFDVYNKPFSL*
>Gorai.010G213000.1 ID=Gorai.010G213000.1-JGI_221_v2.1 Phytozome=PACid:26756249
MKTALLVGCNYPNTPYKLKGCINDVHAMRDVILKRFNFDPQHVELITDEPGSPKMPTRANIMAGLAEMVKEAKEGDVLLF
HFSGHGVEADMKPGRKDDAIVPCDLNLIYDVDIRHLIQQLPKETSFTIVSDSCHSGGLIDKEKEQIGPHKGIAPSVDAQK
RGISLESIHQGLQTAANVINAASDVLGTTVAFGTTGLDIVSNIGHLLTGIFRDNVSLKFRPSQEPRSLTEDEGILLSGCQ
ADELSLDLEPGDKTQGKAYGAFTYSLQKIINETHGALTNKQLVMNVRDEITSLGFHEQHPCLYCSDKNAGTAFLATIPTP
LAFPMINELVPKKKAVLVGCNYPKTPYNLKGCINDVENIRRLIMKRFNFDRHFIKVLTDNYIPGSCAMPTGIKIKAALYE
MVKTARPGDVLFFYFSGHGTAVPVLKPGQPLRLDEAIVPCDFNLITDVDFRDLVNQLPERVNFTILSDSCHSGGLIDKEK
EQIGPNTLRKGEKSPECITRGKSIEFPVIHDIIDLVSDAAHQATNIAEQFFGFFGRDIVSLKFNHEAAKQKGLLGLQPHE
DKGILVSGCEAYETSFDVVLDGNSYGAFTDAVVKVSMGGYVKISNKDLVTKARDILKQNGFDQTPCLYCSNADLDADFLG
EVA*
>Gorai.010G213900.1 ID=Gorai.010G213900.1-JGI_221_v2.1 Phytozome=PACid:26756957
MATECKKRAVLVGCNYPNTFKELSGCVNDAKAMRDMILSRFGFDSENVELLTDEPESKYKPTRANIMAALKKMVDAAKEG
DVLLFHFSGHGIVDRIDHHQPSNKGEAIVPCDFNPIFDVDLGQLIKQLPSGSSFTMVSDSCHSGGLIDKSKEQIGPHSTL
RGIALPVDYKTRGISLGTLYQCLQTVANVIIATQSLFPTRALGNAINTGTGNMEGIGSILTTIFGNNVSLKFLPHDERDI
VNLRSLTEDEGILLSGCQANEESSDMGASDKTGGMGFGAFTYTVLKVIRESNDALTNRELVVKVRNEIIKLGCGQQHPCL
YCTDENADAAFLGNQPNTTTGA*
>Gorai.010G214900.1 ID=Gorai.010G214900.1-JGI_221_v2.1 Phytozome=PACid:26757095
MAKVNKRLAVLVGCNYPNTQYELHGCINDVVAMKDVLVKRFGFDPTNIELLTDASAVTGEGSSSVVLPTGENIKAALSKM
VSQAEAGDVLYFHYSGHGTRIPKSAHIFGHDEAIVPCDFNLITDVDFRQLVNQLPKGASFTILSDSCHSGGLIDKEKEQI
GPSTYRAASSLSYKAKNIPFESILEHLTTLTGINTSDIGTHLLESFGANASLKFLTPQLESELFDFLKADEGILLSGCQA
DETSADMNPMESGGKAYGAFSNAVQMVLKENSGRLSNKEVVMMARKVLEAQGFDQHPCLYCSDENADATFLCQPEAKPY*
>Gorai.010G213500.1 ID=Gorai.010G213500.1-JGI_221_v2.1 Phytozome=PACid:26758710
MSKGTKRAVLVGCNYPKTQFSVHGCVNDVKAIRGVILDIGFKESDVNVLTDAPGSPVLPTGANIKDALNRMVNKAKAGDI
LFFYFSGHGTRIPIFQPGQPFKQDEAIVACDLNLVTDVDFSRLVNRLPEGASFTILSDSCHSGGLIEKEKEQFGPEHMMT
PVKPNKPKPSKAKAKAKSLTFDIIHSAIDTAAGILHDAANVGQKIFGIFGKDVSLKFHPHYVDGLMVLDPPEEDEGILLS
GCEANEGIFTKIL*
>Gorai.010G213400.1 ID=Gorai.010G213400.1-JGI_221_v2.1 Phytozome=PACid:26759669
MSKGTKRAVLVGCNYPKTQFSLHGCINDVKAIRGVILDIGFKESDVNVLTDAPGSPVHPTGVNIKDALNRMVNKAKAGDI
LFFYFSGHGTRVPIFQPGQPFKQDEAIVACDLNLVTDVDFRRLVNRLPEGASFTILSDSCHSGGLIEKEKEQFGGQHMTT
TVNTDKPKPSKAKAKSLPFDIIHSAIDTAAGILHDAANVGQKIFGIFGKDVSLKFHPHYVEGLMVLDPLEEDEGILLSGC
EANETSYDLVLENKAFGAFTDAVVNVINQNLGVGISNRHLVAEAAKILKNNGFEQNPCLYCSDENTNTLFLGGFA*
>Gorai.010G213600.1 ID=Gorai.010G213600.1-JGI_221_v2.1 Phytozome=PACid:26760093
MATECKKRAVLVGCNYPNTINKLSGCVNDAKAMREMIVSRFGFDSENVELLTDEPESTCKPTRANIMAALKKMVVAAKEG
DVLLFHFSGHGLVHRIDPHQPPNEGEAIVPCDLNPIFDVDLGQLIQLLPSGSSFTIVSDSCHSGGLIDKSKEQIGPHSTL
RAANVIIATQDLFPTRALGNAINTGTDNMTGIGSLLTTIFGNNVSLKFLPHYERDILNLRSLTEDEGILLSGCQANELSI
DMPASEKTGGKAFGAFTYSVLKVIKESELGALTNRQLVVKARNEIIKLGIGQQHPCLYCSDENADAAFLGHQPNTTTGA*
>Gorai.010G213800.1 ID=Gorai.010G213800.1-JGI_221_v2.1 Phytozome=PACid:26760313
MEGLLQAGSSYFYYKCLVQRPKHKTRQATQNRSKMATECKKRAVLVGCNYPNTINKLSGCVNDAKAMREMIVSRFGFDSE
NVELLTDEPESTYKPTRANIMAALKKMVVAAKEGDVLLFHFSGHGLVHRIDPHQPPNEGEAIVPCDLNPIFDVDLGQLIQ
LLPSGSSFTIVSDSCHSGGLIDKSKEQIGPHSTLRGIAPPVDYKTRGISLATLFQCLQTAANVIIATQDLFPTRALGNAI
NTGTDNMTGISSLLTTIFGNNVSLKFLPHYERDILNLRSLTEDEGILLSGCQANELSIDMPASEKTGGKAFGAFTYSVLK
VIKESELGALTNRQLVVKARNEIIKLGIGQQHPCLYCSDGNADAAFLGHQPNTTTGA*
>Gorai.010G215000.1 ID=Gorai.010G215000.1-JGI_221_v2.1 Phytozome=PACid:26761164
MAKVNKRLAVLVGCNYPNTQYELHGCINDVVAMKDVLVKRFGFDPTNIELLTDASAATGEGPSLMVLPTGENIKAALSKM
VSQAEAGDVLYFHYSGPGTRIPKPAHLFGHDEAIVPCDFNLITDVDFRQLINQLTKGASFTILSDSCHSGGLIDKEKEQI
GPSTYRAASPLSYKAKNVPFESILEHLTTLTGINTSDVGTHLLESFGANSSLKFLTPQLEPELFDFLKADEGILLSGCQA
DETSADMNPMESGRKAYGAFSNAVQMVLKENSGGLSNKEVMMMARKVLEAQGFDQHPCLYCSDKNADATFLCQLEAEPY*
>Gorai.004G167600.1 ID=Gorai.004G167600.1-JGI_221_v2.1 Phytozome=PACid:26772965
MYPPPGPGGMYYNYPPPMLVNCSGCHTPLQLPQGARSIRCAICKAVTNIADPRSLPPASQPPAPSTHAPPSPSPYNHAPP
GAPPHAHGRKRAVVCGISYRYSRHELKGCINDAKCMRYLLVNKFKFPEDSILMLTEEETDPYRLPTKHNIRMALFWLVQG
CQPGDSLLFHYSGHGSRQRNYTGDEVDGYDETLCPLDFETQGMIVDDEINATIVRPLPHGVRLHAIIDACHSGTVLDLPF
LCRMNRTGQYVWEDHRPASGLWKGTSGGEVISFSGCDDDQTSADTSALSRITSTGAMTFCFIQAIERGHAATYGSILTAM
RNAIRSVGSGGGGGDFGGGAVTSLISMLLTGGSTVGLGGLRQVISPTYWFNFLFLRKKVVWLIVLYTREALALSTFCVVQ
NLKHVNV*
>Gorai.013G146600.1 ID=Gorai.013G146600.1-JGI_221_v2.1 Phytozome=PACid:26786197
MGKKAVLIGINYPGTKAELKGCINDVKRMYKCLIERYGFSEEDITVLIDTDNSYDQPTGKNIRRALNDLVRSAEPGDFLF
VHYSGHGTRLPAETGDDDDTGYDECIVPCDMNLITDDDFRELVDKVPKGSRITIVSDSCHSGGLIDEAKEQIGDSSKPQG
SEPESESGSSGFRSFLHHTVQDAFESRGIHVPSRLRHRDHHHDKEEVDDRGVNEDYDDSGYVKSRSLPLSTLIEMLKQKT
GKDDIDVGKLRPTLFDMFGEDASPKVKKFMNIIMTKLQGSGDDGEGGGFMGKVGNLALQFLKQKLDDDEGYGKPALETEV
SSKQEAYAGAGKHSLPDSGILISGCQTDQTSADASPSGNASKAYGALSNAIQTIIADSDGSITNKELVLKARQMLKKQGF
TQQPGLYCCDHHVRAPFVCEF*
>Gorai.013G060900.1 ID=Gorai.013G060900.1-JGI_221_v2.1 Phytozome=PACid:26789149
MEIKIICHRCKQKFSASTTTEIIICPQCRTVIPNRTPRKQSPPSGGDYGSSIPSLIGKLLKKLCHALKPATAPGLSSFVY
PKSCGLDNVGALGNKRAVLCGVSYKKWKYKLKGTINDVFNMRDLLIRYYEYRDENMLILTEEQPDARLIPTKANIESSLK
WLVKDCRSGDSLVFYYSGHGLRQPDFEGDEIDGFDETICPVDFLKEGMIVDNDIYATIVQPLTEGVRLHAIVDACHSGTI
LDLEHYYDNNEQQWKDNKPPSGARKQTSGGKAYCISACEDDQVAADTTAFSSKTMNGALTYILIEVVKANPDVTYGILLK
NILERIDKANERGCVGGSGILSRIFGPNITQKPLLSASEQFNIYETQFKL*
>Gorai.002G012600.1 ID=Gorai.002G012600.1-JGI_221_v2.1 Phytozome=PACid:26794153
MAIKIVCLRCRQKLTAPAYAEKITCPQCGELNPIIKKPSPATSREQGKIIPPLIGKSMEKLRKLLLGNTQRLSGSSGSSS
SPPSKLCALDHSGNQLPAKKRAVLCGVSYKKWKHKLKGTINDVMNMKTLLTQTYGFLERNILVLTEEESDTRLIPTKANI
ENCLKWLVNGCQKGDSLVFYYSGHGLRQPDFNQDELDGFDETICPVDFLREGMIVDNDIYATIVKPLSEGVTLHAIVDAC
HSGTILDLEHVYEIRDKGKWIDNRPPSGVRKKTSGGIAYSISACEDNQAAADTSALNPNTMNGAMTYILLDVVRGNPDIT
YGDLLDQIETRIEDANQQGCFGGSRILSKLFGPNLSQKPLLSASEEFPVYERKFKL*
>Gorai.002G012700.1 ID=Gorai.002G012700.1-JGI_221_v2.1 Phytozome=PACid:26794686
MARRERCSGCGSNMLVSPEARVVRCSQCHTLTNLVPINARPGRTRYNGLPRMHENPYGNGPSPQHPQYPQPRPSLSPVPI
YGRKRALLCGVNYHGKSYKLKGSINDVKSMKYLLVETLGFPNDSILMLTENEREPSKIPTKQNIRKALKWLVYGCQPGDS
LVFHFSGHGTRQKDYNHDEVDGFDEALCPLDHETEGNIIDDEINDTIVKPLTRGTTLHAIIDACYSGTVLDLPFVCRMNK
EGRYAWEDQRNPLFNKRTSGGLAFCFSACDDHQTSADTTAFTGTNVRTGAMTYSFVQAIQNERRLTYGHLLNAMRYTIGD
VSKAHGASQVSKPRFSKLNWWRNRLDYLFLV*
>Gorai.005G220900.1 ID=Gorai.005G220900.1-JGI_221_v2.1 Phytozome=PACid:26805951
MARRERCNGCKLYLMVPPEAQSIRCAVCHTITNTNNAAIARWGHVHDSLIGPRRTSPHGSGTHAFPYVYGPHQRPPQPRP
PLSPVSVHGRKRALLCGLNYYGKPYGLKGSINDVKCMRYLLVEKLGFPIDSILMLTEDEKDPYKIPTKQNIRKGLKWLVY
GCQPGDSLVFHFSGHGDRQIDYDNDEVDGFDEALCPLDHDTEGKIIDDEINATIVRPLPRGAMLHAIIDACHSGTILDLP
FVCRMNKEGFYIWEDQRKPSFYKGTSGGLAYCFSACDDNQVSADTTAFTKTSTRTGAMTFSFIQAVENEPVLTYGRLLNA
MRNAIRDAKAGLRLSGPIATLVNKVFFGSTSQEPQLSSSYTFDIYSKRFVL*
>Gorai.005G221400.1 ID=Gorai.005G221400.1-JGI_221_v2.1 Phytozome=PACid:26806007
MDMRRSTPCSRCRQRFMAKSVTKGADVECPSCKPNYLPIPADEQYSSSQQQQYGLRSRMRCFYSQIRGKVHQSTVTPSLN
PDPSAFNSMKIRSSKRAVLCGITYNNLKQYRLKGTINDVRNMRDLLINNFGYPGHFIRVLTEEESDPRFIPTRKNIEDSL
RWLVSDSRQGDSLVFFYSGHGLRQPDFNNDEDDGFDETICPVDFQEAGMIVDNDLNTLIVRPLTPGVTLHAIVDACHSGT
ILDLPKVYMSKEKKWVNSSPPSGAEKRTNGGLAISIGACLDHQAAADTSAFTAGKMNGALTYILAEILKKLPGPTYGDLF
DLIKETLDNVNQSSCLANTRFLRRLFNSNFSQTPLLSSSAEFDVYKKHLFL*
>evm.model.Ga01G0129 gene=EVM_prediction_Ga01G0129
MVIKIVCLRCRQKLTVPAYAEKITCGKCGEVNPIIKKPSPATSLEQGKISKPMEKLKKLLLGNTQRLSDS
SGSSSSPPSKLCALDESGNQPPAKKRAVLCGVSYKKWKYKLKGTINDVMNMKTLLTQTYGFLERNILVLT
EEESDTRLIPTKANIETCLKWLVNGCQKGDSLVFYYSGHGLRQPDFNQDERDGFDETICPVDFLREGMIV
DNDIYATIVKPLSEGVTLHAIVDACHSGTILDLEHVYERDKSEKKTSGGIAYSISACEDNQIAADTSALN
SKTINGAMTYILIDVVRGNLNITYGDLLDQIETRIEDANQQGWFGGSRILSKLFGPNLTQKPLLSASEEF
PVYERKFKL
>evm.model.Ga01G0130 gene=EVM_prediction_Ga01G0130
MIIKIVCHRCRQKLTAPAYAEKITCPHCGQVNPIIKKPSPVTSRDQGKISPPLICKPMEKLKRLLLGNTQ
RLSDSSGSSSSPPSKLCSLDYCGNHPAKKRAVLCGVSYKKGKYKLEGPINDVMNMKTLLTQTYGFPERNI
LVLTEEESDIRLIPTKANIETCLKWLVNDCQKGDSLVFFYSGHGSQQPDFNQDERDGFDETICPVNFLRE
GMIVDNDIYATIVKPLSEGVTLHAIVDACHSGTILDLEHVYERDKRMWVDNSPPSGVRKKTSGGIAYSIS
ACEDYQVAADTSALNSNTVNGAMTYILIDVVRCNPNITYGDLLDQIETRIEDANQQGCFGGSRILSKLFG
PNLTQKPVLSASEEFPVYERKFRL
>evm.model.Ga01G0131 gene=EVM_prediction_Ga01G0131
MARRERCSGCGINMLVSPEARVVRCSECHTLTNLVPMNARPGRTRYNGPPRMHENPYGNGPSPQHPQYPQ
YPQPRPSLSPVPIYGRKRALLCGVNYHGKSYKLKGSINDVKSMKYLLVETLGFPNDSILMLTENEREPSK
IPTKQNIRKALKWLVYGCQPGDSLVFHFSGHGTRQKDYNHDEVDGFDEALCPLDHETEGNIIDDEINDTI
VKPLTRGTTLHAIIDACYSGTVLDLPFVCRMNKEGRYMWEDQRNPLFYKRTSGGLAFCFSACDDHQTSAD
TTAFTGTNVRTGAMTYSFVQAIQNERRLTYGHLLNAMRYTIGDVSKAHGASQEPQLTSSDKFDIYSKPVV
L
>evm.model.Ga03G2301 gene=EVM_prediction_Ga03G2301
MARRERCNGCKLYLMVPPEAQSIRCAVCHTITNTNNAAIARWGHVHDSLIGPRRTSPHGSGTHAFPYVYG
PHQRPPQPRPPLSPVSVHGRKRALLCGLNYYGKPYGLKGSINDVKCMRYLLVEKLGFPIDSILMLTEDEK
DPYKIPTKQNIRKGLKWLVYGCQPGDSLVFHFSGHGDRQIDYDNDEVDGFDEALCPLDHDTEGKIIDDEI
NATIVRPLPRGAMLHAIIDACHSGTILDLPFVCRMNKEGFYIWEDQRKPSFYKGTSGGLAYCFSACDDNQ
VSADTTAFTKTSTRTGAMTFSFIQAVENEPGLTYGRLLNAMRNAIRDAKAGLRLSGPIATLVNKVFFGST
SQEPQLSSSYTFDIYSKRFVL
>evm.model.Ga03G2305 gene=EVM_prediction_Ga03G2305
MDMRRNTSCSRCRQSFMAKSMTKGADVECPSCKPNYLPILADEQYSSSQQQHYGLCSRMRCFYSQIRGKV
HQSTVTPSLNPDPSAFNLMKRSSKRAVLCGITYNNRKQYRLKGTTNDVRNMRDLLINNFGYPGHFIRVLT
EEEANPRFIPTRKNIEDSLNWLVSDSRRGDSLVFFYSGHGLPQPDFNNDKDDGFDQAICPVDSQEAGMIV
DNDLNTLIVRPLTPGVTLHAIVDACHSGTILDLPKVYMSEEKKWVNNSPPSGAEKRTSGGLAISISACLD
HQAAADTPVSLYPGEMNGALTYILAEILKKLPGPTYGDLFDLINETLNNVNQSSCLANTRFLRRLFNSNF
SQTPLLSSSAAFDVYKKHLFL
>evm.model.Ga03G2306 gene=EVM_prediction_Ga03G2306
MDMRRSTPCSRCRQRFMAKSVTKGADVECPSCKPNYLPIPADEQYSSSQQQHYGLRSRMRCFYSQVRGKV
HQSTVTPSLNPDPSAFNSMKRSSKRAVLCGITYNNWKQYRLKGTINDVRNMRDLLINNFGYPGHFIRVLT
EEEADPRFIPTRKNIEDSLSWLVSDSRQGDSLVFFYSGHGLRQPDFNNDEDDGFDETICPVDFQEAGMIV
DNDLNTLIVRPLTPGVTLHAIVDACHSGTILDLPKVYMSEEKNWVNSIPPSGAEKRTSGGLAISISACLD
HQAAADTSAFTAGKMNGALTYILAEILKKLPGPTYGDLFDLINETLNNVNQSSCLANTRFLRRLFNSNFS
QTPLLSSSAEFDVYKKHLFL
>evm.model.Ga06G2123 gene=EVM_prediction_Ga06G2123
MVSADVDFRHFVNRLLDGASFTILSDLCHSGGLIENEKKQFGAEHMTTPVNPNKPKPSNVKAKGIPFDEI
HDAIVIAAGLLHGEVNISQKIYEIFGKDVSLKFHPHYVYGFMVLDPLKEEDAILLSGCEANETSYDL
>evm.model.Ga06G2124 gene=EVM_prediction_Ga06G2124
MGKCTKRAVLVGCNYPKTQFGLHGCINDVNTIKAAILKFGFHESDINVLTDAPGSSVLPTGANIRDALNR
MARDAKAGDVLFFYFSGHGTRIPIFQPGQPFKQDDAIVACDLNLITDVDFRRFVNRLPDGASFTILSDSC
HSGGLIEKEKEQFEKEQFGAKHRTTPVKSNRPKPSKVKAKSLPFDDIDRVIDKVAGIAHDVVDIGRKIPG
IYGKDVSLKFHPHYVDGLMVLDPLKEDDGILISGCEANETSYDLVLGNEAFEAFTHAVVNVLNQHKGAGI
SNRQLVAEATISLKENGFLKENGFKQNPCLYCSDENTSTPFLGGFA
>evm.model.Ga06G2126 gene=EVM_prediction_Ga06G2126
MSKGTKRAVLVGCNYPKTQFSLHGCINDVEAISGMILNFGFKESNVNVLTDAPGSPVLPTGANIKDALNK
MVNKAKPGDVLFFYFSGHGTRIPIFQPGQPFKQDEAIVACDLNLVTDVDFRGLVNRLPEGASFTILSDSC
HSGGLIEKEKEQFGAEHIMTPVNPHKPEPSKAKAKSLTFDIIHSAIDTAAGILHDAANVGQKIFGIFGKD
VSLKFHPHYVDGLMVLDPLEEDEGILLSGCEANETSYDLVLENKAFGAFTDAVVNVIINSGPGISNRHLV
AEAAMILKKNGFEQNPCLYCSDENANTLFLGGFA
>evm.model.Ga06G2129 gene=EVM_prediction_Ga06G2129
MNQSPRISLHVQTLWLLFHSSGHGLVRRIEPQKPSNEGEAIVPCDLNPIFGTGSSFTIVSDSCHSGGLID
KSKEQIGPHSTLRGIAPPVDYKTKGISFGTLFDCLVTAANVIIAAQGLLAPRAVDNAINTGTDTMTGIGS
LLTTIFGNNVSLKFLPHYERDILNLRSLTEDEGILLSGCQANELSIDMLASDKTGRKAFGAFTYTVLKVI
ESNRALTNRQLVVKARNEIIKLGIGQQHPCLYCSDENADAAFLGHQPNTTTAVLVGCNYPKTQFGLHGCI
NDVKTIKDAILNFGFKESDINVLTDAPGSSVLPTGANIRDALNRMARNAKAGDVLFFYFSGHGTRIPIFQ
PGQPFKQDEAIVACDLNLITDVDFRRFVNRLPEGASFTILSDSCHSGGLIEKEKEQFGGEHMTTPVNPNM
PKPSKVKAKSLPFDIIHGAIDTAAGILHDAVNIGQKIFGIFGKDVSLKFHPHYVDGLMVLDPLKEDDGIL
LSGCEANETSYDLVLGNRAFGAFTDAVVNVLNQRMGAGISNRQLMVEAAKILKDNGFDQNPCLYCSDKNT
NATFLGVFA
>evm.model.Ga06G2131 gene=EVM_prediction_Ga06G2131
MDSYFCTDLPFFYFCQCLVQRPKHKTRQATQNRSKMSTECKKRAVLVGCNYPNTINELSGCVNDAKAMRE
MIVSRFGFDSENVELLTDEPESTYKPTRANIMAALKKMVVAAKEGDALLFHFSGHGVVDVIDHHQPSKKG
EAIVPCDLNLIFDVDLGQLIQQLPSGSSFTIVSDSCHSGGLIDKSKEQIGPHSTLRGIAPPVDYKTRGIS
IETLYQCLLTAANVISGTQSFLDITAVDNAINTGTDNMTGIGSLLTIIFGNNVSLKFLPHYERDILNLRS
LTEDEGILLSGCQANELSLDLRASDKTEGKAFGAFTYSILKVIKESNDALTNRQLVVKARNEIIKLGIGQ
QHPCLYCSDENADAAFLGHQPNTTTAVLVGCNYPMTQFRLHGCINDVRAIRGLILNFGFKESDVNVLTDA
PGAPVLPTGANIKDALNRMMNKAKAGDILFFYFSGHGTRIPIFQPGQPFRQDEAIVACDLNLVTDVDFRR
LVNRLPEGASFTILSDSSHSGGLIEKRKNNLPKPSKAKAKSLAFDIIHSAMDIGVGIIYDEAKVGQMIFR
IFGKDVSLKFHPHYVNGLMVLDPLEEDHGILLSGCEANETSYDLVLENKAFGAFTDAVVNVINQHLGAGI
SNRQLVAEAAKIMKNNGFEQNPCLYCNDENMLELIDPNYYLNKIR
>evm.model.Ga06G2132 gene=EVM_prediction_Ga06G2132
MSYLLEYGQCLVQRPKHKTRRATQNRSKMSTKCKKRGVLVGCNYPNTINELSGCVNDAKAMREMIVSTFG
FDSKNFELLTDEPGSTYKPTRANIMAALKKMVVAAKEGDALLFHFSGHGVVDLIDPHQPSKKGEAIVPCD
LNLIFDVDLGQLIQQLPSGSSFTIVSDSCHSGGLIDKSKEQIGPHSTLRGIAPPVDYKARGISLGTLFDC
LVTAANVIIDAQGLLAPRAVDNAINTGTDTMTGIGSLLTTIFGNNVSLKFLPHYERDILNLRSLTEDEGI
LLSGCQANEFSIDMPASDKTGGKAFGAFTYTVLKVIKDSNGALTNKQLMVKARNEIIKLGIGQQHPCLYC
SDENADAAFLGHQPNTTTGA
>evm.model.Ga06G2143 gene=EVM_prediction_Ga06G2143
MRDVILKRFNYFDPQHVELITDEPGSLKMPTRANIMAGLAKMVKAAKEGDVLLFHFSGHGVEAYMKPGRK
DDAIVPCDLNLIYDVVNNIGHLLTGIFRDNVSLKFRPSQEPRSLTEDEGILLSGCQADELSLDLEPSDKT
QGKACGAFTYSLQKIINETNGTLTKKQLVMNVRDEITSFGFHEQHPCLYCSDKTAGTAFLATIPTPLALP
MIKELVHNKKAVLVGCNYPKTPYNLKMMFNFDRRFIKVLTDNYIPGSWAMPTGITIKAALYEMVRTARPG
DVLFFYFSGHGTAVPILKSGQPLRLDEAILPCDFNLITDVDFGDLVNQLPEKVNFRILSDSCHSCGLIDK
ERTNRSQHFTEGRKSPECITRGKSIEFHVIHDIIDLFFGFFGRNIVSLEFNHEAAKQKGLLDLQPHEDKG
ILVSGCEAYETSFDVVLDGNFYGAFNDAVVKVFMGGDAKISNKDLVTKARDILKQNGSDQTPCLYCSNAD
LHADFLGEVA
>evm.model.Ga06G2155 gene=EVM_prediction_Ga06G2155
MAKVNKRLAVLVGCNYPNTQYELHGCINDVVAMKDVLVKRFGFDPTNIELLTDASAATGEGSSSVVLPTG
ENIKAALSKMVRQAEAGDVLYFHYSGHGTRIPKPAHLFGHDEAIVPCDFNLITDVDFRQLVNQLPKGASF
TILSDSCHSGGLIDKEKEQIGPSTYRAASSLSYKAKNIPFESILEHLTTLTGINTSDIGTHLLESFGANA
SLKFLTPQLESELFDFLKADEGILLSGCQADETSADMNPMESGGKAYGAFSNAVQMVLKENTGRLSNKEV
VMMARKVLEAQGIDQHPCLYCSDENADATFLCQAEAEPY
>evm.model.Ga08G1671 gene=EVM_prediction_Ga08G1671
MYPPPGPGGMYYNYPPPMLVNCSGCHTPLQLPQGARSIRCAICKAVTNIADPRSLPPASQPPAPSTHAPP
SPSPYNHAPPGAPPHAHGRKRAVVCGISYRYSRHELKGCINDAKCMRYLLVNKFKFPEDSILMLTEEETD
PYRLPTKHNIRMALFWLVQGCQPGDSLLFHYSGHGSRQRNYTGDEVDGYDETLCPLDFETQGMIVDDEIN
ATIVRPLPHGVRLHAIIDACHSGTVLDLPFLCRMNRAGQYVWEDHRPASGLWKGTSGGEVISFSGCDDDQ
TSADTSALSRITSTGAMTFCFIQAIERGHAATYGSILTAMRNAIRSVGSGGGGGDFVGGAVTSLISMLLT
GGSTVGLGGLRQEPQLTACEPFDVYMKPFSL
>evm.model.Ga12G0864 gene=EVM_prediction_Ga12G0864
MLMQVNCSNCHAPLQLPPAANSICCVLCQAITLIADPRSLPLPLPSSSHQQQPLPSPYNHAPPGPPPQAH
GRKRAVICGLSYKNTQYELNGCINDANCMKFLLVNRFMFPESSIIMLTEEETDPYKRPTKRNIRMALRWL
VHGCQPGDSLVFHYSGHGSQQKDDNGDEVDGYDETLCPLDFESQGMIVDDEINATIVRPLPCGVKLHAII
DACHSGTVLDLPYLCKMDRKGRYVWEDHRPRTGMWKGTTGGEVISFSGCADDQTSADTSALSKITSTGAM
TYSFIQAIEYGRATTYGNMLNAMRSNIRHVDEGGFVTSLLTMLLTGGSLGGRSRQEPQLTATEPFDVYNK
PFSL
>evm.model.Ga13G0551 gene=EVM_prediction_Ga13G0551
MEIKIICHRCKQKFSASTTTEIIICPQCRTVIPNRTPRKQSPPSGGHYGSSIPSLIDNLLKKLCLALKPA
TAPGLSSFVYPKSCGLDNVGALGNKRAVLCGVSYKKWKYKLKGTINDVFNMRALLIQYYEYRDENMLILT
EEQPDARLIPTKANIESSLKWLVKDCRSGDSLVFYYSGHGLRQPDFEDDEIDGFDETICPVDFLKEGMIV
DNDIYKTIVQPLTEGVRLHAIVDACHSGTILDLEHYYDNNEQQWKDNKPPSGARKQTSGGKAYCISACED
DQVAADTTAFSSKTMNGALTYILIEVVKADPDVTYGNLLKRIEERIEKANERGCVGGSRILSRIFGPNIT
QKPLLSASEQFNVYETQFKL
>evm.model.Ga13G1602 gene=EVM_prediction_Ga13G1602
MGKKAVLIGINYPGTKAELKGCINDVKRMYKCLTERYGFSEEDITVLIDTDNSYDQPTGKNIRRALNDLV
RSAEPGDFLFVHYSGHGTRLPAETGDDDDTGYDECIVPCDMNLITDDDFRELVDKVPKGSRITIVSDSCH
SGGLIDEAKEQIGDSSKPQDSESESGSGGFRSFLHHTVQDAFESRGIHVPSRLRHRDHHHDKEEVDDRGV
NEDYDDSGYVKSRSLPLSTLIEMLKQKTGKDDIDVGKLRPTLFDMFGEDASPKVKKFMNIIMTKLQGSGD
DGEGGGFMGKVGNLALQFLKQKLDDDEGYGKPALETEMSSKQEAYAGAGKHSLPDSGILISGCQTDQTSA
DASPSGNASKAYGALSNAIQTIIADSDGSITNKELVLKARQMLKKQGFTQQPGLYCCDHHVRAPFVCEY
