# Supplementary material for: Genome-Wide Identification and Expression Analysis of the Metacaspase Gene Family in Gossypium Species
Source: Genes (Basel). 2019 Jul 12;10(7):527. doi: 10.3390/genes10070527 (PMC6679041; doi:10.3390/genes10070527)
Supplement: Supplementary file 1 [file genes-10-00527-s001.zip › supplementary files/Supplementay file 2.nwk]

(((((((((((Gh_D06G2392,'Gorai.010G213400.1 IDGorai.010G213400.1-JGI 221 v2.1 PhytozomePACid:26759669'),GOBAR_DD28068_geneGOBAR_DD28068_proteinhypothetical_protein),(GOBAR_AA37919_geneGOBAR_AA37919_proteinhypothetical_protein,GOBAR_DD28071_geneGOBAR_DD28071_proteinhypothetical_protein)),(GOBAR_DD28073_geneGOBAR_DD28073_proteinhypothetical_protein,(Gh_D06G1893,'Gorai.010G213500.1 IDGorai.010G213500.1-JGI 221 v2.1 PhytozomePACid:26758710'))),evm.model.Ga06G2126_geneEVM_prediction_Ga06G2126),((Gh_A06G1524,GOBAR_AA15940_geneGOBAR_AA15940_proteinhypothetical_protein),(evm.model.Ga06G2124_geneEVM_prediction_Ga06G2124,(Gh_D06G1895,(evm.model.Ga06G2123_geneEVM_prediction_Ga06G2123,evm.model.Ga06G2129_geneEVM_prediction_Ga06G2129))))),(Gh_A06G1522,(GOBAR_AA28126_geneGOBAR_AA28126_proteinhypothetical_protein,(evm.model.Ga06G2143_geneEVM_prediction_Ga06G2143,(GOBAR_DD22712_geneGOBAR_DD22712_proteinhypothetical_protein,(Gh_D06G1891,'Gorai.010G213000.1 IDGorai.010G213000.1-JGI 221 v2.1 PhytozomePACid:26756249')))))),(((Gh_D06G2394,GOBAR_DD28066_geneGOBAR_DD28066_proteinhypothetical_protein),'Gorai.010G213900.1 IDGorai.010G213900.1-JGI 221 v2.1 PhytozomePACid:26756957'),(((Gh_D06G1894,'Gorai.010G213800.1 IDGorai.010G213800.1-JGI 221 v2.1 PhytozomePACid:26760313'),'Gorai.010G213600.1 IDGorai.010G213600.1-JGI 221 v2.1 PhytozomePACid:26760093'),(((Gh_A06G1526,evm.model.Ga06G2131_geneEVM_prediction_Ga06G2131),evm.model.Ga06G2132_geneEVM_prediction_Ga06G2132),(GOBAR_DD28070_geneGOBAR_DD28070_proteinhypothetical_protein,(Gh_Sca004964G01,GOBAR_AA37918_geneGOBAR_AA37918_proteinhypothetical_protein)))))),(OsR498G1119377800.01.P01,('AT5G04200.1 | Symbols: AtMC9 MC9 | metacaspase 9 | chr5:1153893-1154870 FORWARD LENGTH325',(((Thecc1EG044720t1_pacid27441334_transcriptThecc1EG044720t1_locusThecc1EG044720_IDThecc1EG044720t1.CGDv1.1_annot-versionv1.1,Thecc1EG044718t1_pacid27443194_transcriptThecc1EG044718t1_locusThecc1EG044718_IDThecc1EG044718t1.CGDv1.1_annot-versionv1.1),evm.model.supercontig_33.175_pacid16417625_transcriptevm.model.supercontig_33.175_locusevm.TU.supercontig_33.175_annot-versionASGPBv0.4),(GOBAR_DD35568_geneGOBAR_DD35568_proteinhypothetical_protein,(GOBAR_AA24496_geneGOBAR_AA24496_proteinhypothetical_protein,((GOBAR_DD35570_geneGOBAR_DD35570_proteinhypothetical_protein,'Gorai.010G215000.1 IDGorai.010G215000.1-JGI 221 v2.1 PhytozomePACid:26761164'),((Gh_D06G1904,'Gorai.010G214900.1 IDGorai.010G214900.1-JGI 221 v2.1 PhytozomePACid:26757095'),(evm.model.Ga06G2155_geneEVM_prediction_Ga06G2155,(Gh_A06G1534,GOBAR_AA24495_geneGOBAR_AA24495_proteinhypothetical_protein)))))))))),((OsR498G0102147300.01.P01,OsR498G0511102600.01.P01),(('AT1G16420.1 | Symbols: ATMC8 MC8 | metacaspase 8 | chr1:5612304-5613829 REVERSE LENGTH381','AT1G79310.1 | Symbols: AtMC7 MC7 | metacaspase 7 | chr1:29833986-29835412 FORWARD LENGTH403'),((('AT1G79330.1 | Symbols: AMC6 ATMCP2B ATMC5 MC5 | metacaspase 5 | chr1:29838722-29840137 FORWARD LENGTH410','AT1G79320.1 | Symbols: AtMC6 MC6 | metacaspase 6 | chr1:29836686-29837908 FORWARD LENGTH368'),'AT1G79340.1 | Symbols: AtMC4 MC4 | metacaspase 4 | chr1:29842849-29844368 FORWARD LENGTH418'),(evm.model.supercontig_32.144_pacid16417368_transcriptevm.model.supercontig_32.144_locusevm.TU.supercontig_32.144_annot-versionASGPBv0.4,(Thecc1EG033584t1_pacid27445739_transcriptThecc1EG033584t1_locusThecc1EG033584_IDThecc1EG033584t1.CGDv1.1_annot-versionv1.1,(GOBAR_DD08858_geneGOBAR_DD08858_proteinhypothetical_protein,('Gorai.013G146600.1 IDGorai.013G146600.1-JGI 221 v2.1 PhytozomePACid:26786197',(Gh_D13G1330,(evm.model.Ga13G1602_geneEVM_prediction_Ga13G1602,(Gh_A13G1064,GOBAR_AA10187_geneGOBAR_AA10187_proteinhypothetical_protein))))))))))),((((((((GOBAR_AA01448_geneGOBAR_AA01448_proteinhypothetical_protein,evm.model.Ga01G0130_geneEVM_prediction_Ga01G0130),evm.model.Ga01G0129_geneEVM_prediction_Ga01G0129),(Gh_A01G2009,GOBAR_AA01447_geneGOBAR_AA01447_proteinhypothetical_protein)),(GOBAR_DD05040_geneGOBAR_DD05040_proteinhypothetical_protein,(Gh_D01G0108,'Gorai.002G012600.1 IDGorai.002G012600.1-JGI 221 v2.1 PhytozomePACid:26794153'))),(Thecc1EG007460t1_pacid27463135_transcriptThecc1EG007460t1_locusThecc1EG007460_IDThecc1EG007460t1.CGDv1.1_annot-versionv1.1,(((Gh_A13G0597,GOBAR_AA13643_geneGOBAR_AA13643_proteinhypothetical_protein),evm.model.Ga13G0551_geneEVM_prediction_Ga13G0551),('Gorai.013G060900.1 IDGorai.013G060900.1-JGI 221 v2.1 PhytozomePACid:26789149',(Gh_D13G0529,GOBAR_DD24434_geneGOBAR_DD24434_proteinhypothetical_protein))))),(Thecc1EG007462t1_pacid27461974_transcriptThecc1EG007462t1_locusThecc1EG007462_IDThecc1EG007462t1.CGDv1.1_annot-versionv1.1,(((Gh_A03G1534,evm.model.Ga03G2305_geneEVM_prediction_Ga03G2305),GOBAR_AA13157_geneGOBAR_AA13157_proteinhypothetical_protein),(evm.model.Ga03G2306_geneEVM_prediction_Ga03G2306,(GOBAR_DD19447_geneGOBAR_DD19447_proteinhypothetical_protein,'Gorai.005G221400.1 IDGorai.005G221400.1-JGI 221 v2.1 PhytozomePACid:26806007'))))),(evm.model.supercontig_166.50_pacid16410456_transcriptevm.model.supercontig_166.50_locusevm.TU.supercontig_166.50_annot-versionASGPBv0.4,evm.model.supercontig_42.39_pacid16419798_transcriptevm.model.supercontig_42.39_locusevm.TU.supercontig_42.39_annot-versionASGPBv0.4)),((((OsR498G0306080600.01.P01,OsR498G0306083400.01.P01),OsR498G0306078400.01.P01),OsR498G0306081000.01.P01),((((((((Gh_A01G2010,evm.model.Ga01G0131_geneEVM_prediction_Ga01G0131),GOBAR_AA01449_geneGOBAR_AA01449_proteinhypothetical_protein),(Gh_D01G0109,GOBAR_DD05039_geneGOBAR_DD05039_proteinhypothetical_protein)),'Gorai.002G012700.1 IDGorai.002G012700.1-JGI 221 v2.1 PhytozomePACid:26794686'),(Thecc1EG007463t1_pacid27463534_transcriptThecc1EG007463t1_locusThecc1EG007463_IDThecc1EG007463t1.CGDv1.1_annot-versionv1.1,('Gorai.005G220900.1 IDGorai.005G220900.1-JGI 221 v2.1 PhytozomePACid:26805951',(evm.model.Ga03G2301_geneEVM_prediction_Ga03G2301,(GOBAR_DD19451_geneGOBAR_DD19451_proteinhypothetical_protein,(Gh_A03G1530,GOBAR_AA13153_geneGOBAR_AA13153_proteinhypothetical_protein)))))),evm.model.supercontig_42.40_pacid16419800_transcriptevm.model.supercontig_42.40_locusevm.TU.supercontig_42.40_annot-versionASGPBv0.4),'AT5G64240.1 | Symbols: AtMC3 MC3 | metacaspase 3 | chr5:25695836-25696923 FORWARD LENGTH305'),('AT4G25110.1 | Symbols: AtMC2 MC2 | metacaspase 2 | chr4:12887738-12889953 REVERSE LENGTH418',((Thecc1EG014802t1_pacid27447841_transcriptThecc1EG014802t1_locusThecc1EG014802_IDThecc1EG014802t1.CGDv1.1_annot-versionv1.1,evm.model.supercontig_13.214_pacid16407730_transcriptevm.model.supercontig_13.214_locusevm.TU.supercontig_13.214_annot-versionASGPBv0.4),(((((GOBAR_AA26044_geneGOBAR_AA26044_proteinhypothetical_protein,evm.model.Ga12G0864_geneEVM_prediction_Ga12G0864),GOBAR_DD36867_geneGOBAR_DD36867_proteinhypothetical_protein),(Gh_A12G2661,Gh_D12G1934)),Thecc1EG014801t1_pacid27451135_transcriptThecc1EG014801t1_locusThecc1EG014801_IDThecc1EG014801t1.CGDv1.1_annot-versionv1.1),(OsR498G1019210500.01.P01,(('AT1G02170.1 | Symbols: LOL3 ATMCPB1 MCP1B ATMC1 MC1 | metacaspase 1 | chr1:411883-413426 FORWARD LENGTH367',evm.model.supercontig_52.79_pacid16422105_transcriptevm.model.supercontig_52.79_locusevm.TU.supercontig_52.79_annot-versionASGPBv0.4),(Thecc1EG005785t1_pacid27431749_transcriptThecc1EG005785t1_locusThecc1EG005785_IDThecc1EG005785t1.CGDv1.1_annot-versionv1.1,((Gh_A08G1262,'Gorai.004G167600.1 IDGorai.004G167600.1-JGI 221 v2.1 PhytozomePACid:26772965'),(Gh_D08G1551,(GOBAR_DD03026_geneGOBAR_DD03026_proteinhypothetical_protein,evm.model.Ga08G1671_geneEVM_prediction_Ga08G1671)))))))))))));
