# Supplementary material for: Genome-Wide Identification and Expression Analysis of the Metacaspase Gene Family in Gossypium Species
Source: Genes (Basel). 2019 Jul 12;10(7):527. doi: 10.3390/genes10070527 (PMC6679041; doi:10.3390/genes10070527)
Supplement: Supplementary file 1 [file genes-10-00527-s001.zip › supplementary files/Supplementay file 3.nwk]

(((((((((((GbMC28,GhMC26)0.5420,GrMC16)0.9400,(GbMC26,GbMC27)0.9870)0.6350,(GrMC11,(GbMC15,GhMC19)0.4980)0.9490)0.8090,GaMC11)0.9340,(GhMC09,(GaMC03,(GaMC10,(GbMC17,GhMC20)1.0000)0.9020)0.6890)0.8830)1.0000,(GbMC01,((GhMC01,GrMC01)0.9950,(GhMC03,(GaMC07,GbMC13)0.4160)0.7010)0.3750)1.0000)0.9920,(((GhMC18,GrMC12)1.0000,GrMC10)0.7200,(((GbMC16,GhMC15)0.9470,GrMC09)1.0000,(GaMC13,((GaMC01,GhMC17)0.9750,(GhMC16,(GbMC14,GbMC22)0.6890)0.9670)0.5700)0.3930)0.2850)1.0000)0.9470,(GbMC08,(((GbMC23,GrMC06)0.5100,GbMC29)0.5200,((GhMC11,GrMC04)0.6010,(GaMC06,(GbMC07,GhMC10)0.5680)0.4680)0.2950)0.5050)1.0000)0.9810,(GbMC03,(GrMC02,(GhMC02,(GaMC02,(GbMC02,GhMC04)0.6790)0.7800)0.4440)0.6080)1.0000)1.0000,((((((((GaMC14,GbMC30)1.0000,GaMC15)0.5520,(GbMC20,(GhMC21,GrMC13)0.8690)0.8660)0.7500,GbMC19)0.8800,GhMC24)1.0000,(((GbMC18,GhMC22)0.9060,GaMC12)1.0000,(GrMC14,(GbMC21,GhMC23)0.7380)0.9640)1.0000)0.9800,(((GaMC17,GhMC25)0.9780,GbMC25)0.7200,(GaMC16,(GbMC24,GrMC15)0.8170)0.8640)1.0000)1.0000,((((((GaMC08,GhMC12)0.6710,GbMC10)0.7270,(GbMC09,GhMC13)0.7520)0.9900,GrMC07)1.0000,(GrMC08,((GaMC09,GbMC11)0.4720,(GbMC12,GhMC14)0.6770)0.5870)1.0000)0.9990,((((GaMC05,GbMC06)0.7630,(GhMC08,GrMC05)0.9090)0.5010,GhMC07)1.0000,(((GaMC04,GbMC05)0.7290,GbMC04)0.8220,(GhMC06,(GhMC05,GrMC03)0.9370)0.9740)1.0000)1.0000)1.0000)1.0000);
