# Supplementary material for: Genome-Wide Identification and Expression Analysis of the Metacaspase Gene Family in Gossypium Species
Source: Genes (Basel). 2019 Jul 12;10(7):527. doi: 10.3390/genes10070527 (PMC6679041; doi:10.3390/genes10070527)
Supplement: Supplementary file 1 [file genes-10-00527-s001.zip › supplementary files/Table S1.xls]

## Sheet: Sheet1
Supplementary Table1. Chromosomal locus ID and length of Metacaspase proteins in cotton
cotton species	genemodel	ID	Chromosomes	Start	End	CDS length	Protein length	Arabidopsis ortholog	Arabidopsis locus description	Type
G. arboreum	Ga06G2131	GaMC01	Chr06	125724703	125737047	2028	675	AT5G04200	AtMC9	II
	Ga13G1602	GaMC02	Chr13	101677761	101679476	1260	419	AT1G79340	AtMC4	II
	Ga06G2129	GaMC03	Chr06	125642684	125652625	1710	569	AT5G04200	AtMC9	II
	Ga12G0864	GaMC04	Chr12	8232087	8233901	1065	354	AT1G02170	AtMC1	I
	Ga08G1671	GaMC05	Chr08	107109141	107111393	1146	381	AT1G02170	AtMC1	I
	Ga06G2155	GaMC06	Chr06	126413169	126414225	960	319	AT5G04200	AtMC9	II
	Ga06G2143	GaMC07	Chr06	126031715	126033649	1503	500	AT5G04200	AtMC9	II
	Ga01G0131	GaMC08	Chr01	853751	857353	1056	351	AT5G64240	AtMC3	I
	Ga03G2301	GaMC09	Chr03	131193509	131195067	1116	371	AT1G02170	AtMC1	I
	Ga06G2124	GaMC10	Chr06	125464219	125465335	981	326	AT5G04200	AtMC9	II
	Ga06G2126	GaMC11	Chr06	125602555	125603574	945	314	AT5G04200	AtMC9	II
	Ga13G0551	GaMC12	Chr13	8006307	8011678	1113	370	AT1G02170	AtMC1	I
	Ga06G2132	GaMC13	Chr06	125796954	125798215	1113	370	AT5G04200	AtMC9	II
	Ga01G0130	GaMC14	Chr01	847734	851703	1125	374	AT1G02170	AtMC1	I
	Ga01G0129	GaMC15	Chr01	842194	845864	1080	359	AT1G02170	AtMC1	I
	Ga03G2306	GaMC16	Chr03	131235444	131237017	1113	370	AT1G02170	AtMC1	I
	Ga03G2305	GaMC17	Chr03	131229716	131231287	1116	371	AT5G64240	AtMC3	I
G. barbadense	GOBAR_DD22712	GbMC01	Dt_S0006	54921275	54924388	1713	570	AT5G04200	AtMC9	II
	GOBAR_AA10187	GbMC02	At_S0013	88364220	88365953	1281	426	AT1G79340	AtMC4	II
	GOBAR_DD08858	GbMC03	Dt_S0013	42724339	42726218	1428	475	AT1G79340	AtMC4	II
	GOBAR_DD36867	GbMC04	Dt_S0012	50235643	50237449	1068	355	AT1G02170	AtMC1	I
	GOBAR_AA26044	GbMC05	At_S0012	95244677	95247396	1065	354	AT1G02170	AtMC1	I
	GOBAR_DD03026	GbMC06	Dt_S0008	47822811	47825040	1149	382	AT1G02170	AtMC1	I
	GOBAR_AA24495	GbMC07	At_S0006	111893488	111895465	960	319	AT5G04200	AtMC9	II
	GOBAR_DD35568	GbMC08	Dt_S0006	56182141	56183197	837	278	AT5G04200	AtMC9	II
	GOBAR_DD05039	GbMC09	Dt_S0001	873271	876846	1050	349	AT5G64240	AtMC3	I
	GOBAR_AA01449	GbMC10	At_S0001	954784	960885	1050	349	AT5G64240	AtMC3	I
	GOBAR_DD19451	GbMC11	Dt_S0002	62438019	62439567	1119	372	AT1G02170	AtMC1	I
	GOBAR_AA13153	GbMC12	At_S0346	153067	154609	1119	372	AT1G02170	AtMC1	I
	GOBAR_AA28126	GbMC13	At_S0006	111577799	111580241	1185	394	AT5G04200	AtMC9	II
	GOBAR_AA37918	GbMC14	At_S1177	24300	25422	1032	343	AT5G04200	AtMC9	II
	GOBAR_DD28068	GbMC15	Dt_S0006	55789551	55790573	951	316	AT5G04200	AtMC9	II
	GOBAR_DD28066	GbMC16	Dt_S0006	55723216	55724338	1032	343	AT5G04200	AtMC9	II
	GOBAR_AA15940	GbMC17	At_S0006	111619136	111620164	951	316	AT5G04200	AtMC9	II
	GOBAR_AA13643	GbMC18	At_S0013	15188449	15194319	1116	371	AT1G02170	AtMC1	I
	GOBAR_AA01447	GbMC19	At_S0001	943529	946407	1026	341	AT1G02170	AtMC1	I
	GOBAR_DD05040	GbMC20	Dt_S0001	867076	870080	1080	359	AT1G02170	AtMC1	I
	GOBAR_DD24434	GbMC21	Dt_S0013	6900686	6905747	1116	371	AT1G02170	AtMC1	I
	GOBAR_DD28070	GbMC22	Dt_S0006	55805873	55806891	888	295	AT5G04200	AtMC9	II
	GOBAR_DD35570	GbMC23	Dt_S0006	56185924	56186842	813	270	AT5G04200	AtMC9	II
	GOBAR_DD19447	GbMC24	Dt_S0002	62391350	62392815	1095	364	AT1G02170	AtMC1	I
	GOBAR_AA13157	GbMC25	At_S0346	182961	184324	948	315	AT1G02170	AtMC1	I
	GOBAR_DD28071	GbMC26	Dt_S0006	55813152	55814500	813	270	AT5G04200	AtMC9	II
	GOBAR_AA37919	GbMC27	At_S1177	31683	34114	750	249	AT5G04200	AtMC9	II
	GOBAR_DD28073	GbMC28	Dt_S0006	55833710	55837046	744	247	AT5G04200	AtMC9	II
	GOBAR_AA24496	GbMC29	At_S0006	111897303	111899259	633	210	AT5G04200	AtMC9	II
	GOBAR_AA01448	GbMC30	At_S0001	948851	952784	1233	410	AT1G02170	AtMC1	I
G. hirsutum	Gh_D06G1891	GhMC01	D06	59495230	59524399	1731	576	AT5G04200	AtMC9	II
	Gh_D13G1330	GhMC02	D13	41926163	41927885	1266	421	AT1G79340	AtMC4	II
	Gh_A06G1522	GhMC03	A06	98908259	98910028	1275	424	AT5G04200	AtMC9	II
	Gh_A13G1064	GhMC04	A13	60371188	60372821	1176	391	AT1G79340	AtMC4	II
	Gh_D12G1934	GhMC05	D12	52245530	52247260	1101	366	AT4G25110	AtMC2	I
	Gh_A12G2661	GhMC06	scaffold3399_A12	139649	141370	1095	364	AT1G02170	AtMC1	I
	Gh_D08G1551	GhMC07	D08	49522515	49524734	1146	381	AT1G02170	AtMC1	I
	Gh_A08G1262	GhMC08	A08	84001889	84003862	1155	384	AT1G02170	AtMC1	I
	Gh_D06G1895	GhMC09	D06	59671200	59680250	1623	540	AT5G04200	AtMC9	II
	Gh_A06G1534	GhMC10	A06	99440312	99441368	960	319	AT5G04200	AtMC9	II
	Gh_D06G1904	GhMC11	D06	60019228	60020284	960	319	AT5G04200	AtMC9	II
	Gh_A01G2010	GhMC12	scaffold30_A01	159261	162849	1047	348	AT5G64240	AtMC3	I
	Gh_D01G0109	GhMC13	D01	835187	838771	1047	348	AT5G64240	AtMC3	I
	Gh_A03G1530	GhMC14	A03	95962114	95963659	1116	371	AT1G02170	AtMC1	I
	Gh_D06G2394	GhMC15	scaffold4165_D06	343986	345108	1029	342	AT5G04200	AtMC9	II
	Gh_Sca004964G01	GhMC16	scaffold4964	16361	17483	1029	342	AT5G04200	AtMC9	II
	Gh_A06G1526	GhMC17	A06	99063083	99141389	1029	342	AT5G04200	AtMC9	II
	Gh_D06G1894	GhMC18	D06	59657564	59658689	1032	343	AT5G04200	AtMC9	II
	Gh_D06G2392	GhMC19	scaffold4165_D06	147627	181644	948	315	AT5G04200	AtMC9	II
	Gh_A06G1524	GhMC20	A06	98947766	98948794	948	315	AT5G04200	AtMC9	II
	Gh_D01G0108	GhMC21	D01	829004	832651	1128	375	AT1G02170	AtMC1	I
	Gh_A13G0597	GhMC22	A13	14171690	14177070	1113	370	AT1G02170	AtMC1	I
	Gh_D13G0529	GhMC23	D13	6987846	6992935	1113	370	AT1G02170	AtMC1	I
	Gh_A01G2009	GhMC24	scaffold30_A01	150635	153607	870	289	AT1G02170	AtMC1	I
	Gh_A03G1534	GhMC25	A03	95987889	95989461	1113	370	AT1G02170	AtMC1	I
	Gh_D06G1893	GhMC26	D06	59654954	59655790	762	253	AT5G04200	AtMC9	II
G. raimondii	Gorai.010G213000.1	GrMC01	Chr10	57896755	57899399	1935	644	AT5G04200	AtMC9	II
	Gorai.013G146600.1	GrMC02	Chr13	40278860	40281008	1269	422	AT1G79340	AtMC4	II
	Gorai.008G212300.1	GrMC03	Chr08	49872419	49875843	1233	410	AT1G02170	AtMC1	I
	Gorai.010G214900.1	GrMC04	Chr10	58250139	58251584	963	320	AT5G04200	AtMC9	II
	Gorai.004G167600.1	GrMC05	Chr04	46438516	46441177	1227	408	AT1G02170	AtMC1	I
	Gorai.010G215000.1	GrMC06	Chr10	58253029	58254226	963	320	AT5G04200	AtMC9	II
	Gorai.002G012700.1	GrMC07	Chr02	826150	830013	1059	352	AT5G64240	AtMC3	I
	Gorai.005G220900.1	GrMC08	Chr05	60362340	60364699	1119	372	AT1G02170	AtMC1	I
	Gorai.010G213900.1	GrMC09	Chr10	58026457	58027767	1032	343	AT5G04200	AtMC9	II
	Gorai.010G213600.1	GrMC10	Chr10	57964590	57965772	963	320	AT5G04200	AtMC9	II
	Gorai.010G213400.1	GrMC11	Chr10	57944718	57946013	951	316	AT5G04200	AtMC9	II
	Gorai.010G213800.1	GrMC12	Chr10	57980799	57987870	1137	378	AT5G04200	AtMC9	II
	Gorai.002G012600.1	GrMC13	Chr02	816663	820662	1134	377	AT1G02170	AtMC1	I
	Gorai.013G060900.1	GrMC14	Chr13	6609259	6614780	1116	371	AT1G02170	AtMC1	I
	Gorai.005G221400.1	GrMC15	Chr05	60394204	60396283	1119	372	AT1G02170	AtMC1	I
	Gorai.010G213500.1	GrMC16	Chr10	57961905	57962868	765	254	AT5G04200	AtMC9	II
