# Supplementary material for: Genome-Wide Identification and Expression Analysis of the Metacaspase Gene Family in Gossypium Species
Source: Genes (Basel). 2019 Jul 12;10(7):527. doi: 10.3390/genes10070527 (PMC6679041; doi:10.3390/genes10070527)
Supplement: Supplementary file 1 [file genes-10-00527-s001.zip › supplementary files/Table S2.xls]

## Sheet: Sheet1
The FPKM value of Metacaspase genes in G. arboreum
gene model	ID	0DPA	3DPA	6DPA	10DPA	15DPA
Ga06G2131	GaMC01	0.73791	0	0	0.035792	1.59516
Ga13G1602	GaMC02	5.74919	6.91986	7.30568	7.08924	7.16368
Ga06G2129	GaMC03	0.221374	0	0	0.165117	0.0418513
Ga12G0864	GaMC04	5.76471	4.49842	2.97904	4.47251	4.49406
Ga08G1671	GaMC05	3.74919	4.16934	3.88598	3.78974	3.74222
Ga06G2155	GaMC06	1.10705	0.702757	1.31452	3.29537	2.56702
Ga06G2143	GaMC07	0.0342528	0.0292099	0	0	0.0483198
Ga01G0131	GaMC08	0.0518426	0.389614	0.0714623	0.660147	0.783919
Ga03G2301	GaMC09	0	0	0	0.135917	0.194962
Ga06G2124	GaMC10	0.056731	0.59372	0.531356	0.230111	0.358511
Ga06G2126	GaMC11	1.48955	0	0	0.164342	0.235467
Ga13G0551	GaMC12	0.228364	0.713691	0.25149	0.375533	0.195552
Ga06G2132	GaMC13	0.0486562	0	0	0	1.68967
Ga01G0130	GaMC14	0.0480348	0.0408469	0.884278	0.134691	0.067321
Ga01G0129	GaMC15	0.0991981	0	0	0	0
Ga03G2306	GaMC16	0.388145	0.492899	0.736845	1.62351	0.56937
Ga03G2305	GaMC17	0.348809	0.0813301	0.130807	0.428431	0.132857

## Sheet: Sheet2
The FPKM value of Metacaspase genes in G. raimondii
gene model	ID	0DPA	3DPA	6DPA	10DPA	15DPA
Gorai.010G213000	GrMC01	0	0	0	0	0
Gorai.013G146600	GrMC02	30.2665	18.9478	85.1477	93.5529	106.532
Gorai.008G212300	GrMC03	66.0856	0.846084	13.6583	11.2023	23.4901
Gorai.010G214900	GrMC04	0.199719	0.20227	1.62874	1.55053	4.25797
Gorai.004G167600	GrMC05	9.12711	3.3458	20.1057	14.4088	14.6079
Gorai.010G215000	GrMC06	0	0	0	0	0.0413826
Gorai.002G012700	GrMC07	1.44698	3.86344	1.09827	0.544875	1.62354
Gorai.005G220900	GrMC08	0.000160413	1.06385e-06	1.16444e-06	2.0696e-08	1.86927e-06
Gorai.010G213900	GrMC09	0	0	0	0	0
Gorai.010G213600	GrMC10	0	0	0	0	0
Gorai.010G213400	GrMC11	0	0	0.0747949	0.0354894	0.112819
Gorai.010G213800	GrMC12	0	0	0	0	0.0319309
Gorai.002G012600	GrMC13	0	0	0	0.116421	0.0308359
Gorai.013G060900	GrMC14	0.445474	0.0563783	0.889779	0.823983	0.788437
Gorai.005G221400	GrMC15	0.272285	0.220536	0.516668	0.520135	0.826518
Gorai.010G213500	GrMC16	0.443654	0	0.0553577	0.103656	0

## Sheet: Sheet3
The FPKM value of Metacaspase genes in G. barbadense
	ID	10DPA	15DPA	18DPA	21DPA	28DPA
GOBAR_DD22712	GbMC01	0.00612713	0	0	0	0
GOBAR_AA10187	GbMC02	158.096	134.049	116.057	133.514	86.6475
GOBAR_DD08858	GbMC03	116.215	103.783	85.5661	98.8414	55.2765
GOBAR_DD36867	GbMC04	0.618283	0.279235	0.217394	0.335748	0.0430939
GOBAR_AA26044	GbMC05	0.571812	2.07674	5.70007	2.87402	4.66736
GOBAR_DD03026	GbMC06	17.1631	18.0595	24.0977	19.0263	34.4265
GOBAR_AA24495	GbMC07	0.0150129	0.0516225	0.0667072	0.0734202	0
GOBAR_DD35568	GbMC08	0	0	0	0	0.0248567
GOBAR_DD05039	GbMC09	0.124094	0.0495853	0.0251422	0.0237885	0.0992461
GOBAR_AA01449	GbMC10	0.0412831	0.0495853	0.13317	0.132199	0.22316
GOBAR_DD19451	GbMC11	0	0	0.0131161	0	0
GOBAR_AA13153	GbMC12	0	0	0	0	0
GOBAR_AA28126	GbMC13	0	0	0	0	0
GOBAR_AA37918	GbMC14	0	0	0	0.00748637	0
GOBAR_DD28068	GbMC15	9.29542	4.82425	2.13638	3.00362	0.529663
GOBAR_DD28066	GbMC16	0.0111057	0	0	0.00748637	0
GOBAR_AA15940	GbMC17	0.0122425	0.0112731	0.0139401	0	0
GOBAR_AA13643	GbMC18	0.263443	0.17134	0.0734014	0.22225	0.152129
GOBAR_AA01447	GbMC19	0	0	0	0	0
GOBAR_DD05040	GbMC20	0	0	0	0	0
GOBAR_DD24434	GbMC21	0.103536	0.0409908	0.07667	0.0357956	0.0816203
GOBAR_DD28070	GbMC22	0	0	0	0	0
GOBAR_DD35570	GbMC23	0	0	0	0	0
GOBAR_DD19447	GbMC24	0.224361	0.198744	0.666642	0.288476	0.385386
GOBAR_AA13157	GbMC25	0	0	0	0	0.008292
GOBAR_DD28071	GbMC26	0.0436534	0.0142101	0.0132801	0.0104772	0
GOBAR_AA37919	GbMC27	0.048322	0.0157641	0.0147091	0.0116006	0
GOBAR_DD28073	GbMC28	1.88247	1.0386	0.690471	0.761915	0.0781261
GOBAR_AA24496	GbMC29	0	0	0	0	0
GOBAR_AA01448	GbMC30	0	0	0	0	0

## Sheet: Sheet4
The FPKM value of Metacaspase genes in G. hirsutum
gene model	ID	10DPA	15DPA	18DPA	21DPA	28DPA
Gh_D06G1891	GhMC01	0	0	0	0	0
Gh_D13G1330	GhMC02	175.973	154.011	118.741	133.333	69.2813
Gh_A06G1522	GhMC03	0	0	0	0	0
Gh_A13G1064	GhMC04	70.0564	61.9499	58.1813	62.3251	35.9538
Gh_D12G1934	GhMC05	0.231148	0.169332	0.238006	0.233252	0.0629272
Gh_A12G2661	GhMC06	0.314615	0.254015	0.453941	0.540466	0.210482
Gh_D08G1551	GhMC07	11.6966	14.8742	14.8525	14.2766	23.2412
Gh_A08G1262	GhMC08	10.6	12.4533	14.8867	12.7002	21.9895
Gh_D06G1895	GhMC09	0	0.00139987	0	0	0.00220168
Gh_A06G1534	GhMC10	0.0956489	0.0544708	0.302272	0.205875	0.169817
Gh_D06G1904	GhMC11	0.0920836	0.0562243	0.274615	0.279141	0.0502939
Gh_A01G2010	GhMC12	0.198846	0.203896	0.695508	0.792108	0.150579
Gh_D01G0109	GhMC13	0.106591	0.102906	0.320903	0.245052	0.278326
Gh_A03G1530	GhMC14	0.00849033	0.02856	0.0377909	0.0239434	0.00349081
Gh_D06G2394	GhMC15	0	0.01251	0.00799211	0	0.0164425
Gh_Sca004964G01	GhMC16	0.00182013	0	0	0.00628764	0
Gh_A06G1526	GhMC17	0.00359118	0.00420426	0.0141294	0	0
Gh_D06G1894	GhMC18	0	0.00236079	0	0.00539386	0.0139696
Gh_D06G2392	GhMC19	10.3016	6.69955	4.43444	5.15534	0.431204
Gh_A06G1524	GhMC20	0.0638849	0.0448992	0.0376502	0.0387677	0.0335875
Gh_D01G0108	GhMC21	0	0.00662841	0.00333823	0.012199	0
Gh_A13G0597	GhMC22	0.192003	0.184841	0.173139	0.209258	0.0626872
Gh_D13G0529	GhMC23	0.0427029	0.0579779	0.108035	0.0858298	0.0261772
Gh_A01G2009	GhMC24	0.00427317	0	0.0133228	0.0302336	0.00472087
Gh_A03G1534	GhMC25	0.122562	0.362925	1.66793	1.12923	0.413817
Gh_D06G1893	GhMC26	0.00571239	0.0264601	0.0111092	0.0177135	0.0102131

## Sheet: Sheet5
The FPKM value of Metacaspase genes in G. hirsutum in different organizations
gene model	ID	24h root	48h root	72h root	96h root	120h root	root	stem	leaf	5dpa fiber	10dpa fiber	20dpa fiber	25dpa fiber
Gh_D06G1891	GhMC01	0	0	0	0	0	0	0	0	0	0	0	0
Gh_D13G1330	GhMC02	38.1581	55.3907	46.0219	34.6568	39.4511	5.21461	4.96937	5.62909	7.42877	7.56385	5.58764	5.33323
Gh_A06G1522	GhMC03	0	0	0	0	0	0	0	0	0	0	0	0
Gh_A13G1064	GhMC04	21.5515	31.9832	29.8944	32.3545	33.2179	5.13144	4.33202	4.97862	6.16467	6.31181	5.20841	4.55213
Gh_D12G1934	GhMC05	0.816016	2.0038	4.9728	3.42563	5.42594	3.63922	3.7031	1.10866	1.35551	1.40661	3.02856	3.41867
Gh_A12G2661	GhMC06	1.20445	1.86165	2.96394	2.60776	5.46102	2.16495	3.87592	0.72934	0.869173	1.05324	3.06233	2.70907
Gh_D08G1551	GhMC07	17.26	20.8988	19.5546	22.2378	21.377	3.38799	4.72699	3.65351	3.84846	3.97773	3.72442	3.39871
Gh_A08G1262	GhMC08	16.6075	20.9605	21.3183	20.5025	20.8837	3.33088	4.62768	3.52703	3.45762	3.47206	3.87157	3.31211
Gh_D06G1895	GhMC09	2.17519	1.77819	0.302309	0.862416	0.543236	1.53398	0.0884104	0.403144	0	0	0.0337999	0
Gh_A06G1534	GhMC10	4.53729	11.5514	5.20813	6.6568	5.68083	1.52482	1.4494	1.89716	0.109541	0.0800379	0.79316	0.0631883
Gh_D06G1904	GhMC11	7.22133	18.9618	10.3835	10.8297	11.1926	1.78877	1.5091	2.39641	0.351738	0.0800379	0.281608	0.0631883
Gh_A01G2010	GhMC12	10.0375	17.5403	26.3405	26.2467	23.1273	5.49076	4.5666	5.50983	0.649926	0.27021	1.28708	1.46327
Gh_D01G0109	GhMC13	8.24922	16.4604	26.3405	24.2893	22.5483	3.42812	3.31522	4.5461	0.833899	0.549384	1.78763	2.01073
Gh_A03G1530	GhMC14	0.160661	0.606785	3.25338	6.40862	5.14237	2.92791	0.471423	3.21163	0.0922	0	0.19483	0.247886
Gh_D06G2394	GhMC15	0	0	0	0	0	1.69764	0.145693	0	0	0.0738936	0	0.114318
Gh_Sca004964G01	GhMC16	0.353233	0.96888	0	0.218252	0.0777678	0.118446	0	0.466136	0	0	0	0.0294399
Gh_A06G1526	GhMC17	0.0588721	0.567964	1.96761	1.21857	0.326625	0.105755	0.278013	1.33664	0	0.0738936	0	0
Gh_D06G1894	GhMC18	5.5151	4.92744	0.990377	2.02954	2.06145	2.60373	0.509534	0.815707	0	0	0.0560151	0
Gh_D06G2392	GhMC19	0.973051	1.58606	1.03114	2.6255	2.14588	0.116055	0.434499	0.163876	4.59727	4.1983	0.433029	0.932831
Gh_A06G1524	GhMC20	0.389221	0.14754	0.332624	0.201962	0.206005	0.116055	0	0.566739	0.356492	0.158095	0	0.669809
Gh_D01G0108	GhMC21	0.105789	0.0898784	0.161976	0	0	0.140845	0.13149	0	0	0	0.0506115	0.0264674
Gh_A13G0597	GhMC22	0.564071	1.40004	1.78272	0.741925	1.61563	1.42422	0.828127	1.57806	0.319918	0.253171	0.195398	0.358487
Gh_D13G0529	GhMC23	0.456629	1.09569	1.3439	1.40141	1.21881	1.40544	0.904812	1.06497	0.114704	0.132132	0.367461	0.225582
Gh_A01G2009	GhMC24	0	0.122974	0.443789	0	0.0762893	0.301085	0.176282	0.180992	0	0.0897751	0.195974	0.105181
Gh_A03G1534	GhMC25	10.1533	10.7742	10.1478	6.59489	6.85935	3.04536	2.47388	1.47877	0.26136	0.611188	2.45845	1.28049
Gh_D06G1893	GhMC26	0.127022	0	0	0.135289	0	0	0	0	0.49205	0.576581	0	0.0832633
