# Supplementary material for: Genome-Wide Identification and Expression Analysis of the Metacaspase Gene Family in Gossypium Species
Source: Genes (Basel). 2019 Jul 12;10(7):527. doi: 10.3390/genes10070527 (PMC6679041; doi:10.3390/genes10070527)
Supplement: Supplementary file 1 [file genes-10-00527-s001.zip › supplementary files/Table S3.xls]

## Sheet: Sheet1
List of the primers used for quantitative real-time PCR in present study
Gene	Forward primer	Reverse primer
GhMC01	TGGGTTTGCAGCCACATGAAGA	CGGTAAACGCCCCATACGAGTT
GhMC02	AGGCTGAACTGAAAGGCTGCAT	TCTCAGCAGGAAGCCTAGTCCC
GhMC03	ATACCAGGCTCATGGGCTATGC	TCTCCTGGTCTAGCAGTTCGCA
GhMC04	TGTTGGGAAGCTAAGGCCAACC	CTTCACCGTCATCACCACTCCC
GhMC05	TATGGGCATGCGACCACTTACG	TGCCGCCTGTTAAGAGCATTGT
GhMC06	ATTGAATATGGGCGTGCGACGA	GGTAACGAATCCGCCCTCATCC
GhMC07	CGATCCATCCGTTGTGCCATCT	GGAAGGAGCAGGTGATTGGGAC
GhMC08	TATTCCGGTCATGGTTCACGGC	ACTGTCCAGCCCTGTTCATTCT
GhMC09	GCAGCACCCTTGCCTTTATTGC	CTGCTCTCTCGTACCCCGTAGT
GhMC10	GCTGAAGCCGGTGATGTGTTGT	AGGCACAATTGCCTCATCGTGT
GhMC11	GACTGGAGAAGGGTCGTCATCG	CTTCAGCCTGGCTCACCATCTT
GhMC12	AAATGGCTGGTCTACGGATGCC	AGAGGGCACAATGCTTCGTCAA
GhMC13	CCAGGTATAATGGGCTGCCGAG	ATAAGGATGGTCGCGGTTGTGG
GhMC14	AGGAAAGGCCTGAAATGGCTGG	CCGATCACCATGGCCAGAGAAG
GhMC15	TCTGTTAAGTGGGTGCCAAGCC	GGTAAAGGCCCCAAACCCCATT
GhMC16	AGCGGATGCGTAAACGATGTGA	CGCGACCACCATCTTCTTGAGT
GhMC17	AACGTCATGAGCGGGACACAAA	AAAAGAGAGCCAACACCCGTCA
GhMC18	CCTTGTGATCTCAATCCCATTT	GTGGCAGGAATCCGAAACG
GhMC19	CACTGGGGTGCTGGAATAAGCA	AGGCAAGGGTTCTGCTCGAATC
GhMC20	GGATCCACCGGAGGAGGATGAT	GCCCCAAAGGCTTTATTCCCCA
GhMC21	TGCTCGGTAACACCCAGAGACT	GTTGGTTGACGGAGTGGTCCAA
GhMC22	CGGCAACCCGATTTTGAAGACG	TCCGCTATGGCAAGCATCAACA
GhMC23	CTCTGAAACCGGCTACTGCTCC	CACGTTTATTCCCCAATGCGCC
GhMC24	TGCTCGGTAACACCCAGAGACT	TTGGTTGCCGGATTCGTCCAAA
GhMC25	CTTTACCCCCGGCGAGATGAAC	TCCATACGTCGGGCCTGGTAAT
GhMC26	TGTCACCGATGTGGACTTCAGC	CACCACTGTGGCACGAATCTGA
Histone 3	TCAAGACTGATTTGCGTTTCCA	GCGCAAAGGTTGGTGTCTTC
